# Supplementary material for: Modulation of Human Peripheral Blood Mononuclear Cell Signaling by Medicinal Cannabinoids
Source: Front Mol Neurosci. 2017 Jan 24;10:14. doi: 10.3389/fnmol.2017.00014 (PMC5258717; doi:10.3389/fnmol.2017.00014)
Supplement: Supplementary file 2 [file Table_2.XLSX]

## Sheet: Sheet1
					Cannabis-naive LPS-stimulated PBMC			Post-cannabis LPS-stimulated PBMC
Peptide #	MOTIF	PROTEIN	UP_KIN	PSITE	Σ(x1,x2,..,xn)/n	σ(x1,x2,..,xn)	Markov score	Σ(x1,x2,..,xn)/n	σ(x1,x2,..,xn)	Markov score
1	ELDQGSLCTSF	IKK beta	IKKs NAK / NIK;MAP3K7;MEKK1;_IKK_alpha	S177	5673.22	618.004	off	7010.89	723.998	off
2	VDLACTPTDVR	Cyclin D1	GSK3beta	T286	5533.22	815.364	off	6759	909.751	off
3	TTNEEYLDLSQ	Fibroblast growth factor receptor 2	FGFR2 (to PLCg)	Y770	5680.22	644.36	off	8022.78	898.781	off
4	SSLDVYDGRFL	Acetylcholinesterase	PKA(?) / nd	S164	7159.67	664.768	off	9209.33	1235.32	off
5	ALVHSYMTGRR	SH2D3A	nd	Y95	9581.44	1552.73	off	10646.3	1947.37	off
6	NegCtrl	Mixed peptides without STY	na		6530	804.289	off	7757.44	1174.35	off
7	SptCtrl	Used for production/QC	na		5586.22	466.141	off	6159.78	681.426	off
8	PosCtrl	Mixed kinase substrate peptides	na		5720.44	395.397	off	6503.11	778.39	off
9	FDDPSYVNVQN	Shc	TRK-T3;Insulin_receptor;MAP_kinase;Fyn;Lck	Y427	6337.67	590.656	off	7218.11	828.778	off
10	HHIDYYKKTTN	FGF receptor 1	FGFR1 (imp for catalytic activity)	Y654	7774.67	789.989	off	7346.44	942.243	off
11	TATEGQYQQQP	Lyn	Csk_homologous_kinase	Y508	8640.67	869.997	off	7157.56	667.858	off
12	QGVRTYVDPFT	EphA4	EphA4	Y596	11537.1	1536.64	off	8315.56	1076.46	off
13	KTRDQYLMWLT	Phosphatidylinositol 3 kinase, regulatory subunit, alpha	Insulin_receptor	Y580	9014.67	1027.05	off	13031.3	3695.06	off
14	FMCKVYSDPQP	FGF receptor 1	ligt extracellulair FGFR1	Y280	8447.33	833.355	off	6451.22	620.226	off
15	TSSVLYTAVQP	PDGF receptor, beta	PDGFRbeta to PLCg	Y1009	8592.67	805.676	off	4981.67	608.802	off
16	NADDSYEPPPV	B-cell linker protein	SYK / SLP-76	Y96	8812.44	968.088	off	5382.78	575.953	off
17	KERRRTESINS	HAND1	PKA;PKCalpha	T107	15419.8	2700.29	on	7285.56	1138.61	off
18	ALRISTPLTGV	Retinoblastoma like 2	CDK4	T401	24689.9	7289.65	on	8228.78	1704.33	off
19	NSRPGTPSAEG	Transcription factor IIF, alpha subunit	cdk9 / TFIIFalpha_subunit	T389	10580.6	929.354	off	5676	653.72	off
20	ENTLPTPMVLQ	Mnk2	ERK ? / nd	T379	8650.56	754.454	off	5962.11	598.764	off
21	EPVQLTPDDED	Protein kinase C, zeta	PKCzeta	T560	7374.44	698.682	off	6060.33	587.437	off
22	GSGTATPSALI	Transcription factor Sp1	ERK1	T736	7392.22	568.604	off	5776	565.901	off
23	ISEGTTLKDLI	TGF beta receptor, type I	TGF_beta_receptor,_type_II	T176	7961.89	476.004	off	6354	711.327	off
24	GSAAPYLKTKF	STAT3	JAK1;c-Src	Y705	8174.89	632.764	off	7477	1367.05	off
25	NYQVPSPGPSH	T-Cell acute lymphoblastic leukemia 2	Erk / nd	S100	10765.1	1114.04	off	5441.11	522.308	off
26	AFEEGSQSTTI	ATM	auto	S1981	9729.22	599.872	off	6712.89	826.633	off
27	NGLPGSRPGSP	HIV 1 Tat interacting protein	Cyclin_B1;CDC2	S119	10424.6	513.437	on	6412.67	554.828	off
28	EERKASGPPKG	CRIP2	cGMP_kinase_I	S104	10872.8	633.159	on	5989.33	566.446	off
29	KRQYGTISHGI	Amyloid precursor like protein 2	PKC	T723	8208.11	586.819	off	10868.7	2472.98	off
30	LIEPDTPGRVP	Plectin 1	CDC2	T4536	7992.11	363.681	off	6147.22	547.365	off
31	CGSQKYAYFNG	Connexin 43	c-Src	Y265	7745.11	508.129	off	8335.78	1352.78	off
32	GVTTTTFCGTP	Protein kinase C epsilon	autophos / nd	T566	7406.89	476.803	off	5888.89	504.678	off
33	AFRAPSIHGGS	Keratin 19	p38 MAPK / nd	S35	6700.67	799.337	off	5643.11	632.964	off
34	MDSSISKQALS	Syntaxin 1A	DAP kinase (linked to autophagia) / Syntaxin_1A	S188	6120.22	551.045	off	5945.33	572.335	off
35	SRRPKSSLPPV	Myosin light chain kinase	PAK2	S1208	5146	235.339	off	8504.78	1055.69	off
36	RSRSRSPRPRG	ErbB3	Phospholipid_kinase_Phosphoinositide_kinase	S1123	6667.44	678.347	off	11980.1	2603.95	off
37	VMVTASHNPEE	Phosphoglucomutase 3	PAK1 / nd	S64	11520.2	3124.69	off	7268.89	557.132	off
38	PGADLSQYKMD	CtIP	ATM	S664	5239.22	393.722	off	9282.33	1396.2	off
39	GLYSRSGSLSG	PKN	PKN	S374	5137	234.313	off	15811.9	4927.45	off
40	ARPPASPSPQR	Synapsin I	CDK5	S551	5027	228.428	off	7134.11	656.474	off
41	EILGDSQHADV	Fanconi anemia, complementation group D2	ATM / nd	S222	5675.44	279.789	off	5230.22	618.948	off
42	VLAQPSTSRKR	CHK2	ATM / PKA;PKG	S19	10434.6	1948.68	off	10119.4	1827.75	off
43	ISRQHSYDNIV	Glutamate receptor ionotropic, N-methyl D-aspartate subunit 2A	CaMKII	S1291	8063	583.165	off	10878.7	1721.01	off
44	QARANSFVGTA	3-Phosphoinositide dependent protein kinase 1	PDK1	S241	7978.22	794.692	off	10229.2	1073.05	off
45	RIRTQSFSLQE	Nitric oxide synthase 3	PKG / AKT1	S1176	11669.7	1958.94	off	11157.4	1850.2	off
46	AVHEDSGDEDG	Histone deacetylase 2	CK2	S394	14059.4	2928.33	off	6636.56	688.776	off
47	KEEPPSPPQSP	Heat-shock transcription factor 1	GSK3	S303	8387.44	829.018	off	6477.67	677.655	off
48	QTPPVSPAPQP	Cortactin	ERK, EphB2	S405	8903.11	829.981	off	6714.33	723.724	off
49	YVSILSPKEVS	Regulator of G protein signaling 19	ERK2	S151	19222.3	5511.29	off	6224.89	775.184	off
50	LDRFLSLEPVK	Cyclin D1	associated with cyclin D degradation / PKA	S90	11503.6	1119.49	on	8436.11	1092.78	off
51	KPKDASQRRRS	c-Src	PKC	S12	8810.67	632.054	off	12444.1	2373.42	off
52	GIWKASFTTFT	Caveolin 1	c-Src	Y14	9904.33	1059.79	off	9427.11	877.223	off
53	KALPLSPRKRL	CDC6	CDK2	S54	8535.89	723.123	off	11684.4	1977.33	off
54	YSQGASPQPQH	Cut like 1	CDC2	S1237	7766.89	541.918	off	6976	679.659	off
55	LQRQASPSIVI	Ras associated protein Rab5B	CDC2	S123	10391	1406.09	off	7581.67	503.184	off
56	NSNVFSMFEQT	Myosin light chain 2, regulatory, cardiac, slow	MLCK	S19	13506.7	2645.01	off	9514.89	1042.06	off
57	AGPALSPVPPV	Bcl 2	JNK1;TNF-alpha	S87	10213	522.452	on	5909.78	695.929	off
58	EPQRRSARLSA	HMG17	Ribosomal_protein_S6_kinase_alpha_3;PKA;PKC	S25	11013.4	679.434	on	12561.2	2861.65	off
59	IRESESTAGSF	Lck	PKC	S158	30047.4	8887.71	on	9992.33	1493.05	off
60	RTAKDSDDDDD	Syntaxin 1A	CK2	S14	14001.1	1561.69	on	7642.22	665.841	off
61	RDSPLSSRLLD	HSP22	PKC	S14	9188.22	457.381	off	8919.56	811.453	off
62	YQRRASDDGKL	RAF1	PKA (neg. to Raf)	S43	9187.67	712.835	off	13733.1	2977.77	off
63	SRKGYSRKGFD	Peptidylglycine alpha amidating monooxygenase	PKC	S930	8473.44	771.858	off	15058.9	3747.48	off
64	GFTEESGDDEY	TCFL1	CK2	S41	7014.11	426.398	off	16227.3	4459.7	off
65	GLAEFYHPGQE	CK2, alpha 1	CDC2	S370	6220	782.294	off	6967	944.199	off
66	PSPKSYENLWF	Colony-stimulating factor 3 receptor	c-fms to shc / Hck	Y814	6305.33	741.01	off	8003.67	1310.28	off
67	VGTARYMAPEV	TGF beta receptor, type II	TGF_beta_receptor_II	Y424	4635	329.31	off	8109.56	1304.7	off
68	AEKPFYVNVEF	BCR	Lyn, Abl BCR	Y177	4920.78	353.031	off	10556.3	1748.33	off
69	FKTEGPDSD	p53	CDK7 / CK2alpha_1;p38_MAP_kinase;PKR;CDK2	S392	5589.78	228.653	off	7036.67	974.553	off
70	NegCtrl	Mixed peptides without STY	na		5284.22	381.609	off	6685.22	794.948	off
71	SptCtrl	Used for production/QC	na		5553.22	184.296	off	6958.78	669.584	off
72	PosCtrl	Mixed kinase substrate peptides	na		5904.89	321.413	off	8006.33	652.821	off
73	TAECPSVLELG	Crystallin beta A4	nd	S35	5623.78	301.311	off	7473.33	1173.91	off
74	VLDDEYVSSFG	Protein tyrosine kinase TXK	Lyn, Fyn	Y420	7301.11	492.911	off	15386	5319.69	off
75	TLVIAYLMMRQ	Dual specificity phosphatase 3	ZAP70_	Y138	7369.22	520.314	off	6754.33	821.995	off
76	TIPPKYRELLA	Calpastatin	c-Src	Y205	9287.22	952.243	off	7827.78	1148.91	off
77	FDAHIYEGRVI	Protein kinase C delta	c-Src / PDGF;Lyn_kinase	Y64	8723.44	744.83	off	9415.89	1835.64	off
78	AEDSTYDEYEN	Cortactin	c-Src	Y486	8492.33	806.755	off	12012.9	3187.17	off
79	PGLRTYVDPHT	EphA3	EphA3	Y596	9074.89	818.374	off	6031.11	406.768	off
80	CSLGQYTSIGG	GABA transporter	nd	Y107	10329.8	940.599	off	6922.11	390.868	off
81	VDPMLTPEERH	Amyloid precursor like protein 2	JNK / CDC2-kinase	T736	9306.44	795.961	off	5606.89	617.159	off
82	SSYRRTFGGAP	Desmin	Rho_Kinase	T17	9115.11	746.733	off	7363.22	821.412	off
83	IEQFSTVKGVE	G protein coupled receptor kinase 6	G_protein_coupled_receptor_kinase_6	T485	8672.33	607.886	off	7092.33	688.118	off
84	FNNPAYYVLEG	Inositol polyphosphate phosphatase like 1	Lyn kinase / c-Src	Y986	10170.1	1025.84	off	8489.67	1288.79	off
85	VTKLLTDVQLM	Heat-shock transcription factor 1	CK2	T142	7784.78	530.21	off	7435.89	742.906	off
86	TATNSTLPSAE	Formyl peptide receptor 1	Beta-adrenergic_receptor_kinase1	T339	7743.78	497.101	off	6044.89	494.843	off
87	NPCTETFTGTL	ASK1	ASK1	T+T778838	8275.89	155.565	off	6686.11	397.295	off
88	PGAGHYEDTIL	ALK	ALK	S1604	8864.56	289.049	off	8910.78	1095.63	off
89	CLSPASSGSSA	NFAT1	GSK3 ? / nd	S171	9744.78	565.997	off	5628.56	632.312	off
90	NQKYMSFTSGD	PAK3	PAK3	S139	20498.9	4544.12	on	7689.44	906.681	off
91	PSPPPSPSQQI	Serum/glucocorticoid regulated kinase	ERK5	S78	12471.8	636.368	on	6871	646.675	off
92	PGKAESVASLT	Period circadian protein 2	CK1epsilon	S662	16892.1	2531.47	on	6901.56	682.054	off
93	FLSSPTYRALL	Regulator of G protein signaling 19	PKC	T201	13132.7	2011.79	off	9750.11	1215.68	off
94	RLRQGTLRRDL	Epithelial calcium channel 2	PKCalpha	T702	8506.44	481.745	off	10114.7	1537.46	off
95	REWHKTTQMSA	MAP3K11	MAP3K11 MLK3	T277	7866.33	357.314	off	10341	1599.66	off
96	AEEKEYHAEGG	EGF receptor	c-Src	Y869	8440.44	702.483	off	6532.44	470.287	off
97	LQRSSSFKDFA	SH3 protein expressed in lymphocytes	nd	S27	4982.56	222.922	off	13218.4	3488.27	off
98	SDEVQSPVRVR	PCTAIRE protein kinase 1	CDK_5	S95	4870.89	205.395	off	8467.11	773.904	off
99	PFRRPSTYGIP	TFII-I	PRKG1	S412	5517.67	247.808	off	17839.7	4814.86	off
100	FMRRTSLGTEQ	EP4 receptor	PKA	S222	5661.78	218.405	off	17813.2	4517.41	off
101	PGGDRSPSRML	Runt related transcription factor 2	Erk(?) / nd	S451	10819.4	2514.6	off	8580.89	740.119	off
102	PQSDPSVEPPL	p53	CK1alpha_1	S9	5695.33	434.906	off	8216	602.639	off
103	GSPSIRCSSVS	SMAD3	MAP3K7 / TAk1	S422	7391	810.098	off	9313	619.954	off
104	MRKKISNAQLQ	Cullin 5	PKA	S730	5926.22	322.52	off	15229.2	3858.53	off
105	RLRTHSIESSG	MAP2K4	AKT1	S80	5962.67	331.911	off	10104.4	1297.58	off
106	PSPPQSPRVEE	Heat-shock transcription factor 1	MAPK	S307	7197.22	418.887	off	7920.44	855.456	off
107	MIHNRSKINLQ	HMG CoA reductase	PKA	S872	7712.22	578.6	off	13531.9	3558.2	off
108	AIRRASTIEMP	Phospholamban	PKA	S16	8573.67	695.956	off	17515.1	3895.14	on
109	RRRAVSMDNSN	Forkhead box protein O3A	AKT1	S253	10643.2	925.868	off	12680.9	1489.77	on
110	VPSYDSFDSED	C ets 1 protein	CaMK2	S285	12166.6	1485.54	on	23713.4	7482.89	off
111	RSRHSSYPAGT	BCL2 antagonist of cell death	AKT	S75	13909.9	2375.31	off	11417.9	1186.99	on
112	GFTRKSVRKAQ	Protein phosphatase 2, regulatory subunit B56, alpha	PKR	S28	9189.33	827.236	off	13526.6	2686.75	off
113	HAVRESQVELR	SNARE associated protein	PKA	S50	9087	826.661	off	8736.33	663.029	off
114	LRRRLSDSNFM	Synapsin I	CaMKI;PKA	S9	8732.22	681.433	off	20289.3	5721.33	off
115	LLRSGSSPNLN	E1A binding protein p300	PKCdelta	S89	11369.8	1090.34	on	12216.3	1209.54	on
116	SEEPDSRGGSP	eIF-2B epsilon	GSK3	S540	10819	841.383	on	9140.78	924.355	off
117	RRRAASMDSSS	AFX 1	AKT1	S196	10746.3	976.229	off	18652.2	4166.21	on
118	DAPPLSPYPFV	Retinoblastoma like 2	CDK4	S1035	9545.11	526.389	off	10535.6	695.088	on
119	LPGALSPLYGV	Paxillin	JNK1	S178	11581.9	1710.52	off	9674.22	563.061	off
120	SSTPVSPLHHA	ETS variant gene 1	ERK / ERBB2	S146	8321.78	290.076	off	8693.89	692.151	off
121	PSRKGSGFGHR	Connexin 32	PKC	S229	9587.56	579.71	off	12644.7	2203.88	off
122	RLRRDSKEANA	RAS related associated with diabetes	PKA, PKC,CKII	S257	10978.7	756.235	on	11655.6	1487.46	off
123	EVFDFSQRRKE	NFE2L2	PKC / nd	S40	10457.1	571.084	on	11394.8	888.987	on
124	EDGTGSPQLNN	Beta arrestin 1	GRK2/BARK / ERK1;ERK2	S412	10059.4	393.994	on	10054.4	849.508	off
125	SSPRHSEAATA	Heterogeneous nuclear ribonucleoprotein D	PKA	S87	12721.3	1811.26	off	9743.22	932.663	off
126	VKRRPSPYEME	T cell acute lymphocytic leukemia 1	erk1 / T_cell_acute_lymphocytic_leukemia_1	S172	7942.78	510.5	off	13834	2177.79	on
127	KFRTPSFLKKN	Adducin 3	PKCalpha	S693	7426.33	564.014	off	15452.8	3446.21	off
128	STPAPSRTASF	ATP citrate lyase	GSK3	S450	7769.89	382.927	off	16127.2	3987.66	off
129	EGDEIYEDLMR	VAV1	Lck	Y174	5047.44	246.556	off	8511.78	664.213	off
130	IESDIYAEIPD	Focal adhesion kinase 2	FAK2	Y402	4984.33	279.666	off	18205.7	5319.08	off
131	ILDREYYSVQQ	Ron	Ron&c-Met (imp for catalytic act.)	Y1238	7903.78	961.833	off	8722.78	939.191	off
132	TAPEYYAPEVH	Titin	nd	Y24917	12440.3	2956.42	off	6894.78	718.055	off
133	CSGLSSQSDIL	BRCA1	ATM	S1387	6842.33	266.939	off	6365.22	623.435	off
134	NegCtrl	Mixed peptides without STY	na		8002.33	643.217	off	6354.67	541.342	off
135	SptCtrl	Used for production/QC	na		17564	5649.68	off	6680	528.347	off
136	PosCtrl	Mixed kinase substrate peptides	na		7323	404.981	off	8172.67	639.838	off
137	IGEGTYGTVFK	Cyclin dependent kinase 5	ABL	Y15	10779.7	2119.53	off	18364.3	5710.15	off
138	FEGFSYVNPQF	Protein kinase C alpha	SYK	Y658	8535	455.094	off	9122.22	906.601	off
139	TSLAQYDSNSK	Bone marrow kinase BMX	BTK;ITK;Tec	Y216	18970.8	4879.86	off	6707.56	591.951	off
140	SANAIYSLAAR	CBL	tyrosine kinases EGFR	Y774	17288.3	3639.38	on	8032.89	995.656	off
141	LTIDRYLAIVH	CCR2	JAK2	Y139	10152.9	680.468	off	7210.78	848.684	off
142	PSEEGYQDYEP	Synuclein alpha	SYK	Y136	9949.67	840.106	off	6141.22	443.955	off
143	MEDYDYVHLQG	p130CAS	phosph as consequence of rac activation (src?) / FAK	Y666	11312.3	904.885	on	8592.33	1078.68	off
144	IDAFSDYANFK	Protein tyrosine phosphatase, receptor type, alpha	Src, Fyn, Yes / nd	Y798	14660.2	2841.97	off	12726.9	2693.95	off
145	PVVTCTPSCTA	c-Fos	MAPK	S374	8897.56	851.076	off	7248.56	499.684	off
146	RSRRLTFRKNI	Endothelial differentiation gene 1	AKT	T236	10066.8	581.38	off	9609.11	1394.95	off
147	ENPNFTGKKME	Crystallin, beta B2	nd	T118	22540.1	6127.99	on	6592.33	588.053	off
148	LGSQSYEDMRG	CD19	Lyn_kinase;Bruton's_tyrosine_kinase	Y531	10228.9	433.086	on	8251.22	959.775	off
149	SSSPSTPVGSP	Transcription factor 3	MAPK	T355	11532.2	1059.62	on	5996.56	357.816	off
150	TLQTRTQEGSL	DNA-dependent protein kinase catalytic subunit	DNA-dependent_protein_kinase_catalytic_subunit	T2620	9213.33	272.194	off	5932.11	472.067	off
151	MSTESMIRD	TNF alpha	Casein_Kinase	S2	11826.1	1808.02	off	7079.11	536.152	off
152	ERGQEYLILEK	Tec tyrosine kinase	Tec_tyrosine_kinase	Y206	7761.33	549.184	off	8646.56	601.856	off
153	GYLVDSVAKTI	MAP2K6	MLK3 / nd	S207	7964.33	431.289	off	7338.67	480.852	off
154	RYHGHSMSDPG	Pyruvate dehydrogenase complex, E1-alpha polypeptide 1	Pyruvate_dehydrogenase_kinase,_isoenzyme_1_PDP	S293	8988.33	330.706	off	7549.56	635.707	off
155	HFTMRSPFKCD	Glutamate receptor ionotropic, N-methyl D-aspartate subunit 2A	CDK5	S1232	9056.11	593.835	off	9754.33	1180.07	off
156	FELAFSLDQPD	Mnk2	nd	S27	10995.7	883.434	on	9044.44	884.248	off
157	SILPFTPPVVK	SMAD2	ERK	T8	10479.2	837.565	off	9229	1398.93	off
158	PLSQETFSDLW	p53	CK1;DNA-dependent_protein_kinase_catalytic_subunit_ATR	T18	16548.7	3999.03	off	8016.89	798.68	off
159	AGSRLTLSLRG	NPR-B	autophosphorylation / nd	T516	11516.2	1637.03	off	9098.22	1296.21	off
160	PTHSPYAQPSS	p73	ABL	Y99	18689	5526.17	off	6896.44	399.041	off
161	AQKSSSPAPAD	Ras-GTPase-activating protein SH3-domain-binding protein	nd	S232	4869.11	126.297	off	7051.56	660.491	off
162	QEEGSSQGEDS	SMC1	ATM	S957	11402	2785.84	off	8275.67	562.656	off
163	LRRSLSRSMSQ	Telethonin	nb / Titin	S157	9430.33	1206.96	off	20802	6283.41	off
164	YSPPGSPPPGD	Ribosomal protein S6 kinase alpha 4	p38MAPK / MAPK14;MEK1	S347	8028.78	216.679	off	7796.89	503.9	off
165	VGKIFSNVRIN	Caveolin 1	CK2	S88	11525.2	2062.05	off	10819.8	1710.42	off
166	FDGPLSPPLSI	Neurogenic differentiation factor 1	EphB2	S274	6731.11	540.423	off	8948.11	1081.12	off
167	GPRRRSRKPEA	Centromeric protein a	Aurora_kinase_B	S7	6837.89	360.427	off	9681.22	1500.15	off
168	GQTPSSSSIPS	MRVI1	cGKI-beta	S696	7064.22	518.659	off	6731.89	300.676	off
169	DIEVESDEEQP	MAX protein	CK2	S11	10047.8	933.341	off	9002.44	601.28	off
170	KFSKFSLYKQL	PLD1	PKCalpha	S561	8696.44	473.721	off	14590.4	3058.21	off
171	PTTPLSPTRLS	Lamin B1	CDC2	S23	9871.56	579.804	off	11818.2	1564.56	off
172	GNIYISPLKSP	Retinoblastoma 1	pRB_kinase	S807	17096.4	3348.45	on	11214.7	1592.28	off
173	KGGAASGSDSA	Peptidyl prolyl cis/trans isomerase nima interacting, 4	CK2	S19	14185.6	1734.38	on	7105.56	562.374	off
174	AVRLRSSVPGV	Vimentin	Rho_kinase	S72	20710	5100.14	on	13235	2949.71	off
175	NIIHGSDSVES	Nucleoside diphosphate kinase A	Nucleoside_diphosphate_kinase_A	S120	12929.3	1178.82	on	7191.11	238.137	off
176	EPNPNSPANSQ	Ubiquitin conjugating enzyme E2A	CDK2	S120	14995.1	2462.45	on	6751	554.483	off
177	NQNSSSDSEAE	T-cell transcription factor 4	CK2	S60	10235.8	723.584	off	8036.33	779.83	off
178	ELRRMSDEFVD	BCL2 antagonist of cell death	PKA;AKT1	S118	16351.8	3030.79	on	15550.1	3826.01	off
179	IRYIESLQELL	Myogenic factor 5	CK2	S130	13272.8	1266.08	on	10706.6	1289.74	off
180	LPSTQSLNIKS	Myocyte specific enhancer factor 2C	Big_MAP_kinase_1	S387	12854.3	1237.32	on	10943.9	1526.61	off
181	EEKQKSDAEED	Calnexin	CK2	S564	9010.89	504.121	off	7334.11	539.511	off
182	LVDTASPSPME	Cyclin B1	Polo_like_kinase	S126	15480.3	3329.85	off	7628.89	299.966	off
183	YGGLTSPGLSY	Keratin 8	p42_kinase	S431	8407.56	227.707	off	9135.44	759.115	off
184	QQLQLSPLKGL	Ribonucleotide reductase M2 subunit	CDC2	S20	7792.89	408.597	off	9253.67	615.117	off
185	GTRRGSPLLIG	GFAT	PKC	S205	8219.44	367.243	off	11786.4	1851.63	off
186	GMDYRSCILRP	Thimet oligopeptidase 1	PKA	S643	12234.3	1334.34	on	10901.4	1716.7	off
187	DSGIHSGATTT	Beta-catenin	GSK3beta	S37	10569.2	469.431	on	7054.44	578.41	off
188	ASRMESTGVMG	Adenylate cyclase 3	CaMK-II	S1076	14841.7	2676.88	on	8201.67	417.145	off
189	RKKKVSSTKRH	Cytohesin-1	PKCdelta	S394	8883.56	389.21	off	14383.4	3234.39	off
190	AERRNSILTET	CFTR	PKA;PKG	S660	8756	333.279	off	17537.1	4908.37	off
191	AESGKSASTEV	Axis inhibitor 1	GSK3beta	S614	8954.89	369.176	off	7478.22	413.629	off
192	SDSLSSPTLLA	c-Fos	EphB2;ERK2	T325	9134.78	745.711	off	10512.9	918.457	off
193	PELARYLNRNY	Hrs	tyrosine kinases / EGFR	Y329	5281.11	205.947	off	11152.6	1544.58	off
194	INGNNYVYIDP	KIT	KIT to shc/src	Y568	7168.11	629.713	off	10443.6	933.413	off
195	EPENDYEDVEE	Hematopoietic cell specific LYN substrate 1	Lyn / nd	Y378	12797	2774.39	off	9594.22	756.902	off
196	PCTTIYVAATE	SLAM	Fyn	Y307	8171.44	396.313	off	10095.6	1126.63	off
197	GVITTTPTPPG	Oncogene Jun-B	JNK;MAPK	T102	12289.8	2450.11	off	7023.44	526.921	off
198	NegCtrl	Mixed peptides without STY	na		7034.11	499.54	off	6722.56	407.274	off
199	SptCtrl	Used for production/QC	na		7440.33	444.463	off	7160.44	391.089	off
200	PosCtrl	Mixed kinase substrate peptides	na		9412.33	634.173	off	6901.67	379.152	off
201	AQDEFYRSGWA	Csk	Csk	Y184	9089.11	420.996	off	10430.2	752.223	on
202	IKDDEYNPCQG	Fgr	Fgr	Y412	20806.7	5633.95	on	10488.1	666.049	on
203	GGDDIYEDIIK	VAV2	lck / nd	Y172	12322	880.871	on	24087.6	7354.64	on
204	NGRPDYIIVTQ	Aryl hydrocarbon receptor	Src /auto	Y378	10292.8	602.238	on	11000	940.327	on
205	SFLQRYSSDPT	EGF receptor	EGFR to Grb2	Y1069	17383.4	3095.83	on	7614.44	267.821	off
206	YDKEYYSVHNK	Hepatocyte growth factor receptor	c-Met (catalytic)	Y1235	11460.1	690.337	on	8720.67	930.45	off
207	PGMKIYIDPFT	EphB1	EphB1	Y594	11245.7	695.95	on	7934.22	756.827	off
208	TLSTLYPSTSS	STAM1	EGFR? /nd	Y198	10509.8	753.763	off	6144.44	186.045	off
209	SASPYTPEHAA	p73	Cyclin_A;Cyclin_B;CDC2;CDK2;Cyclin_E	T86	10717.1	714.51	on	9257.11	641.911	off
210	IRRASTIEMPQ	Phospholamban	Ca2+Calmodulin_dependent_protein_kinase	T17	18025.9	3702.25	on	18659.2	4205.16	on
211	VVANGTGTQGQ	Beta glucuronidase	Beta-G1	T422	11994.6	679.583	on	10714.7	844.166	on
212	DGKEIYNTIRR	RasGAP	EGFR;Lck nota bene negatively regulates GAP	Y460	12834.3	1280.82	on	15584.4	2955.38	on
213	RPRSCTWPLQR	Forkhead box protein O3A	Serum/glucocorticoid_regulated_kinase;AKT1	T32	9376.33	358.859	off	11707.6	1665.44	off
214	GDAAETPPRPR	MEK1	CDK5	T286	8693	311.688	off	7713.67	246.224	off
215	AKYMETVKLLD	Vaccinia related kinase 1	nd	T305	9139.67	347.562	off	7895.78	389.282	off
216	NDDDVYRSLEE	VAV2	Tec (EGFR) / EGFR	Y142	8726.33	293.636	off	8455.11	1035.02	off
217	SHLRNSPEDKR	Eukaryotic translation initiation factor 4E binding protein 1	Dual-specificity_tyrosine_phosphorylation-regulated_kinase_2	S101	17424.4	4115.95	off	8582	455.974	off
218	DPRLLSPQQPA	Myocyte specific enhancer factor 2D	ERK5	S180	14672.9	2079.47	on	10442.2	681.38	on
219	EKKEESEESDD	Ribosomal phosphoprotein large P2	nd	S102	21385.2	5774.47	on	9664.44	827.489	off
220	TGLYKSQRPCV	BTEB2	PKC	S153	13104.8	1858.93	on	10259.4	658.195	on
221	LETVSTQELYS	CHK2	CHK2	T68	9098.11	337.534	off	13727.2	2483.93	off
222	TVAENTADELA	AF6	BCR-kinase	T893	8612.56	294.88	off	7915.44	542.325	off
223	HPPVLTPPDQE	Protein kinase C, beta-1	autophos / nd	T641	8527	210.515	off	8082.67	435.06	off
224	PATDLYQVPPG	p130CAS	c-Src	Y165	12909.2	2446.48	off	7879.56	362.75	off
225	SPHNPISSVS	SMAD1	Activin_A_receptor,_type_I_TGF_beta_receptor,_type_I	S463	4909.67	298.059	off	7462.11	592.651	off
226	GATMKTFCGTP	AKT1	PDK1	T308	13192.7	3492.33	off	9517.78	632.196	off
227	SAQGSDVSLTA	HLA-B	nd	S359	8296.33	537.949	off	9099.33	877.741	off
228	DIDNYSEEEEE	Phosphofurin acidic cluster sorting protein 1	CK2	S278	7175	561.605	off	14151.4	2277.78	on
229	VPKRKSLVGTP	p21 activated protein kinase 6	nd	S560	7962.89	165.22	off	10878.8	871.573	on
230	GSRRSSAIGIE	RAP1 GTPase activating protein 1	PKA (neg. to Ras)	S499	13853.9	2958.12	off	16980.2	4102.79	off
231	WPWQVSLRTRF	Plasminogen	nd	S597	13698.7	2938.61	off	11052.2	1178.95	off
232	PPVPATPYEAF	SPIB transcription factor	ERK1	T56	13425	2718.12	off	23351.2	7920.5	off
233	LSRHSSPHQSE	Glycogen synthase 1	GSK3ß / CK2alpha_1	S653	12444.2	1790.37	off	8342.89	546.689	off
234	YRERMSSNRPN	Meprin,beta subunit	PKC	S687	12749.9	1564.8	on	13084.9	1057.74	on
235	DDLMLSPDDIE	p53	Homeodomain_interacting_protein_kinase_2	S46	11506.2	577.551	on	13695	1255.18	on
236	KQQPGSPRRIS	Retinoblastoma like 1	nd	S975	11288.9	573.707	on	16281.7	2513.44	on
237	RVRASSDGEGT	IRS 1	CK2beta	s330	10798.2	886.611	off	9365	591.653	off
238	PESIHSFIGDG	mTOR	mTOR	S2481	16660.3	2968.57	on	12074.4	1494.4	on
239	WKTRLSYFLQN	RGS2	PKGIalpha	S46	16988.8	3254.05	on	9478.78	413.572	on
240	AGALASSSKEE	Cystatin 4	nd	S21	19665.8	4601.7	on	7459	382.92	off
241	SVRRASSADDI	Potassium channel, voltage gated subfamily H, member 2	PKA	S285	16024.9	2479.32	on	18117.4	3829.92	on
242	LRRQHSYDTFV	NR2B	CaMKII;PKC	S1303	14482.3	1897.48	on	17824.3	2500.56	on
243	MQPDNSSDSDY	CD5	? / PKA	T434	10062.9	353.745	on	30092.6	8819.76	on
244	LSRMGSLRAPV	E2F transcription factor 1	CHK2	S364	10611.1	471.091	on	15532.7	2094.76	on
245	PEFPLSPPKKK	Stathmin 1	p34cdc2	S38	14359	2595.17	off	9662.78	608.487	off
246	RERLASTNDKG	Estrogen receptor, alpha	AKT2	S167	18564	4942.38	off	9161.44	476.066	off
247	PEKRASPSKPA	Microtubule associated protein 4	CDC2_kinase	S787	8536.67	281.789	off	8925.78	612.651	off
248	GRLRKSLPSLL	Complement component 5 receptor 1	nd	S314	8762.67	244.605	off	11482.1	1889.86	off
249	LARRPSYRKIL	Activating transcription factor 1	CaMKII / CaMKI;PKA;S6K	S63	20679.1	5743.09	off	22690.4	6082.46	on
250	TRVPPSRRGPD	Alpha 2A adrenergic receptor	PKC	S232	14642.7	2132.43	on	15332.4	1411.82	on
251	FWSTLSPIAPR	ELK 1	p38MAPK / MAPK14;p46SAPK;p54SAPK	S383	12902.1	1498.28	on	14875.4	1544.45	on
252	GNGYISAAELR	Calmodulin 1	CK2	S82	9299	423.26	off	11565.2	754.154	on
253	NKARLSITGSV	Glutamate receptor ionotropic, AMPA 4	nd	S862	10834.8	1072.47	off	14419.9	2421.71	on
254	GFSRKSHTFLP	CNPase	PKC	S9	17938.8	4899.54	off	19351.2	5213.36	on
255	RLKSISERLSV	Aquaporin 0	PKA	S331	12227.9	2058.13	off	13223.8	2432.63	off
256	GSEGDSESGEE	Serum response factor	P90RSK / MAPKAP/ CaMK4 / CK2	S83	8060	336.003	off	10253.4	1447.69	off
257	ADGMLTFCGPK	Crystallin, alpha A	nd	T140	6128.89	318.733	off	6683.44	779.151	off
258	DNEYFYVDFRE	FMS-related tyrosine kinase 3	FLT - (catalytic) FMS-related_tyrosine_kinase_3	Y591	7454.22	403.7	off	7761.22	781.556	off
259	TTVELYSLAER	Protein kinase C, theta	Lck	Y90	7646.67	260.954	off	8504	905.473	off
260	PRQLNYIQVEL	FRS3	TrkB couples to shc	Y417	11336.4	1729.79	off	9957	1383.86	off
261	QRLFRSPSMPC	CDC 25B	Chk1/Chk2 Eg3_kinase	S342	11924.1	1803.42	off	12650.7	2609.82	off
262	NegCtrl	Mixed peptides without STY	na		8273.78	374.91	off	7917.44	715.268	off
263	SptCtrl	Used for production/QC	na		7679.67	428.117	off	8309.22	481.684	off
264	PosCtrl	Mixed kinase substrate peptides	na		7881.56	409.916	off	8739.67	582.72	off
265	HPFLRRNSGC	Aralkylamine N-acetyltransferase	PKA	S205	8331	547.325	off	18190.3	6122.19	off
266	AVSEEYLDLRL	FGF receptor 4	FGFR4 to PLC	Y754	9334.44	751.654	off	9775.11	1585.17	off
267	TIEDSYTKICS	Ras-related protein	EphB2	Y66	11981	764.481	on	6894.44	639.017	off
268	TDNEDYEHDDE	3BP2	SYK	Y174	24064	5844.18	on	7431.56	514.271	off
269	MTRDIYETDYY	IGF-I receptor	Insulin_receptor	Y1185	13206.4	886.778	on	13790.2	3390.88	off
270	IKEDVYLSHDH	Protein tyrosine kinase 6	Lck/Protein_tyrosine_kinase_6	Y342	10067.7	910.047	off	8002.56	735.99	off
271	DESVDYVPMLD	PDGF receptor, beta	PDGFR auto to PI3K / SHP2	Y751	10216.4	647.717	off	10184.6	1938.41	off
272	KEDPIYDEPEG	Docking protein 1	Insulin_receptor	Y362	10323	526.69	on	11520.7	2535.57	off
273	QELRKTFKEII	Melanocortin 4 receptor	PKA_GRK	T312	11535.7	414.253	on	9438.78	1516.89	off
274	SFAPSTPLTGR	Retinoblastoma like 1	CDK4	T369	15165.1	2588.82	on	9729.89	1452.58	off
275	LKGPGTPAFPH	C/EBP Epsilon	MAPK	T74	10831	571.773	on	7792	572.567	off
276	MAKRNTVIGTP	Serine/Threonine protein kinase4	Serine/threonine_protein_kinase_3	T180	9053.44	298.198	off	8498.78	854.362	off
277	LNRIQTQIRVV	ATP2B1	PKC	T1117	10752.2	948.109	off	13419.6	3407.5	off
278	RGDVFTMPEDE	Vitronectin	CK2	T69	8447.67	287.355	off	7054.89	586.208	off
279	NPCAYTPPSLK	Protein phosphatase 1, regulatory subunit 1B	CDK5	T75	8550.67	276.331	off	7330.56	746.64	off
280	QQTNDYMQPEE	Actinin alpha 1	FAK	Y12	8016.67	335.13	off	6149.78	447.156	off
281	IGADSSEEKFL	Statherin	nd	S22	8517.89	356.734	off	8044	1399.76	off
282	EKCSDSQSWED	Tumor protein p53 binding protein 1	ATM	S784	8593.44	455.257	off	15059.9	4503.11	off
283	GSPSVRCSSMS	SMAD2	Activin_receptor_like_kinase_4_TGF_beta_receptor,_type_I	S464	8735.11	307.89	off	9566.78	1060.44	off
284	QTARKSTGGKA	H3 histone, family 3A	JNK2	S29	11733.8	1622.24	off	8222.11	556.292	off
285	IPRRTTQRIVA	Collapsin response mediator protein 2	Rho-kinase	T555	8520.44	197.566	off	9228.56	1484.22	off
286	IPTGTTPQRKS	Kinesin like protein 1	p34cdc2;cyclin_B	T927	7697	225.25	off	6967.56	514.436	off
287	MSSPPPARSG	MAPK12	p38MAPKgamma / MAPK12	S3	7665.67	270.837	off	6233.11	370.005	off
288	HQYFMTEYVAT	ERK5	mkk5 / nd	T218	7500.89	232.247	off	8623.44	1154.31	off
289	GYMPMSPGVAP	IRS 1	mTor / nd	s616	17794.8	6049.3	off	5085.56	516.802	off
290	PEPYASPPQPG	Steroidogenic factor 1	ERK2	S203	11498.3	2466.56	off	6798.33	738.895	off
291	KKWKQSVRLIS	Death associated protein kinase 1	Death_associated_protein_kinase_1 / is Ca-Calmodulin regulated	S308	7006.11	276.747	off	19731.3	5830.2	off
292	TSSSSSPPGTP	CCAAT/Enhancer binding protein, beta	p90RSK	T266	8604.78	581.905	off	7156.22	642.947	off
293	IKQGEKHSA	Phosphoinositide-3-kinase, catalytic subunit, gamma	nd	S1100	16671.6	4294.44	off	5984.33	440.583	off
294	LLMIISQKDTF	Telomeric repeat binding factor 1	ATM	S219	8385.44	509.092	off	6759.56	591.06	off
295	DSPPASPLQRQ	Syntrophin alpha 1	p38MAPKgamma/MAPK12	S193	8118.78	649.847	off	5686.11	390.588	off
296	ARKKFSGLEIS	Sucrase isomaltase	? / PKA	S7	8527	797.945	off	7847.78	594.612	off
297	LSPLPSQAMDD	p53	DNA-dependent_protein_kinase_catalytic_subunit_208900_ATR	S37	8257.11	389.639	off	5263.44	446.394	off
298	TQRQNSAQLGM	CDC 25A	Cell_cycle_checkpoint_kinase	S123	22126.9	6165.93	on	7674.89	667.647	off
299	SSRRQSVLVKS	Glutamate receptor, ionotropic kainate 2	PKA	S715	13085.2	767.434	on	24082.7	8132.37	off
300	SALLSQISS	NFKB3	IKKbeta	S536	15134.1	1541.82	on	9189.56	902.769	off
301	RPRTTSFAESC	Glycogen synthase kinase 3 beta	Akt/PKB / PKA	S9	21073.1	4667.46	on	7233.22	595.114	off
302	GISQESSEEEQ	High mobility group AT-hook 1	CK2	S102	9842.56	701.201	off	6356.56	332.403	off
303	LNRTLSMSSLP	Glycogen synthase 1	PKA	S8	9711.44	694.7	off	9922.44	1867.23	off
304	RGQRDSSYYWE	RAF1	PAK1;PAK3	S338	9597.78	555.225	off	11747.1	1803.43	off
305	VNPSISPAHGV	SRC1	ERK2	S395	15152.6	2584.57	on	5682.56	463.908	off
306	AHRKGSSSNEP	c-Fos	MAPkinase;EphB2;ERK2	T232	9370.11	375.917	off	8448.44	736.508	off
307	AGIQTSFRTGN	DDX5	PKC	S557	9435.44	327.582	off	8259.89	573.287	off
308	AVGSLSGAEGV	MAZ	CK2	S480	11138.9	1255.21	off	8138.78	606.891	off
309	EAKRKSPKKKE	Coilin	CDK2-cyclin_E	S184	8394.11	359.055	off	10395.4	1886.3	off
310	TTTAPSLSGKG	Beta-catenin	Gsk3 (on T41) / CK1	S45	9334	729.454	off	6829.56	343.715	off
311	TACTPSDGPGG	Opioid receptor	Beta-adrenergic_receptor_kinase1	S363	9333.78	981.229	off	6032.44	567.757	off
312	GDSDASSPRSN	Myogenic differentiation antigen 1	Cyclin_dependent_kinase	S200	8142.67	436.194	off	8179.78	712.642	off
313	PVARTSPLQTP	Bcl 2	JNK1	S70	8701.44	637.745	off	6668	527.505	off
314	KVRFNSVSSYS	Nitric oxide synthase 1	PKG / CAMKIIalpha;CAMKIalpha;CAMKIV;PKA;PKC	S852	13525.4	2804.9	off	17038.7	5073.97	off
315	LSPSPSSRVTV	Lamin B1	PKC	S395	10336.1	1181.3	off	10514.6	1335.3	off
316	DTLSDSDDEDD	N-myc	CK2	S263	13812	3210.53	off	9180.11	683.149	off
317	RSGLCSPSYVA	c-Myc	JNK1	S62	8615.44	867.73	off	11580	2129.25	off
318	ERKSSSSSEDR	B-Raf	AKT1	S427	6541	353.359	off	9264.56	1108.49	off
319	HSLPFSLPSQM	CBL	PKC	S619	7306.67	450.041	off	8007.56	587.125	off
320	GTGDTSSEEDE	Transcription factor IIA, 1	CKI / CK II / TFIID;CK2	S280	7363.67	356.091	off	11443	1164.03	on
321	VNLINYQDDAE	Beta-catenin	FER;Fyn	Y142	8159.78	1074.86	off	7569.22	702.173	off
322	GWMVHYTSKDT	Protein kinase C, mu	c-Src;ABL	Y432	8924.11	945.403	off	9020.78	800.523	off
323	STEPQYQPGEN	c-Src	Csk;Fgr_PTPase	Y530	7476.56	327.238	off	10406.1	1209.21	off
324	FTRRASVCAEA	Protein kinase, cAMP dependent, regulatory, type II, beta	Protein_kinase,_cAMP_dependent,_regulatory,_type_II,_beta	S114	8539.22	574.873	off	22745.8	6372.59	on
325	MPDNLYTFVLK	LNK	ZAP70	Y273	15306.9	3853.27	off	11302.6	1024.81	on
326	NegCtrl	Mixed peptides without STY	na		7040	399.859	off	7957.22	785.988	off
327	SptCtrl	Used for production/QC	na		7270.67	545.242	off	7612.78	625.195	off
328	PosCtrl	Mixed kinase substrate peptides	na		7487.22	623.881	off	8353	699.044	off
329	ETNNDYETADG	CD32	Lyn;Blk;Fyn;SYK	Y279	7705.11	536.641	off	8045.78	851.219	off
330	EELAEYAEIRV	SIGLEC4A	Fyn	Y620	9993.89	610.293	off	18066.7	4917.86	off
331	VYESPYSDPEE	ZAP70	ZAP70	Y319	11051.7	856.95	on	11198.4	965.461	on
332	MNEVTYSTLNF	Carcinoembryonic antigen-related cell adhesion molecule 1	MLK2 / MAP3K10	S508	12495.2	779.866	on	11821	1250.85	on
333	TAEPDYGALYE	Phospholipase C, gamma1	Lyn	Y771	11379.2	736.572	on	15360	3013.88	on
334	LEDNDYGRAVD	AKT1	c-Src/RTPK	Y326	9559.22	697.204	off	7521.67	527.314	off
335	LVNRHYAKISD	ZAP70	autophosporylation / SHC	Y474	8935.33	791.286	off	8350.67	1028.73	off
336	LRRGEYPDYQQ	Crystallin gamma B	nd	Y63	10308.9	984.394	off	7156.33	575.707	off
337	ESRASTFCGTP	Protein kinase C delta	PDK1 / Lck	T507	9334.11	522.5	off	6486.22	620.492	off
338	LLNVFTPQKTL	MAPK10	CDK5	T131	10934.9	981.477	off	9231.89	826.75	off
339	CERPLTQEELL	TCFL1	CAMKII	T168	8982.22	436.01	off	9208.67	693.387	off
340	EDSTYYKASKG	FAK	c-Src	Y577	8388.22	517.208	off	9505	641.258	off
341	LALSLTADQMV	Estrogen receptor, alpha	p38MAPK MAPK14	T311	7693.44	631.744	off	9477.56	688.243	off
342	IEQFSTVKGVN	G protein coupled receptor kinase 5	G_protein_coupled_receptor_kinase_5	T485	7596	502.299	off	7841.33	785.404	off
343	LTTGGTLKISD	LKB1	LKB1	T189	6930.67	473.355	off	6266	439.871	off
344	RRGDSYDLKDF	VAV1	ZAP70 / PKA	Y441	7040	437.099	off	8297	1187.65	off
345	EPLPPSYVACS	Erythropoietin receptor	JAK2	Y504	6933.44	406.599	off	7058.56	507.345	off
346	ASRPSSSRSYV	Vimentin	PAK	S26	7385.89	788.213	off	16756.7	4322.58	off
347	PERRDSQDGSS	LASP1	cGKIalpha;cGKIbeta;cGKII;cAK	S146	6958	322.949	off	9163.89	507.723	off
348	RGRLRSADSEN	MEKK3	PKA	S337	8357.11	1000.93	off	8879.56	412.884	off
349	KKKICTRKPRF	Metabotropic glutamate receptor 1	PKC	T695	6017	293.838	off	14683.3	3142.17	off
350	ESLESTRRILG	SNAP23	PKCalpha	T24	7499.11	732.837	off	9146.67	973.361	off
351	FPAPQTPGRLQ	ADAM 17	EphB2	T735	7132.11	507.485	off	8315.22	901.056	off
352	KDGNGYISAAE	Calmodulin 1	CK2	T118	7012.11	444.032	off	6423.33	457.85	off
353	RTAASSLALVS	Uridine nucleotide receptor	nd	S334	6339.89	562.452	off	15058.7	2970.95	on
354	SDTVTSPQRAG	c-Src	Cdk5	S75	9902	1555.13	off	9082	924.171	off
355	RKRRWSAPESR	Ataxin 1	Akt / ATK1	S776	9644.33	996.214	off	16069.2	2446.74	on
356	KKRKRSRWNQD	Splicing factor 1	PKG-1	S20	9039.89	612.009	off	11354.4	618.781	on
357	SAIRQSPSPPP	cAMP-specific 3',5'-cyclic phosphodiesterase 4A	nd	S447	10060.1	1524.85	off	8786.33	675.895	off
358	RTRTDSYSAGQ	mTOR	PI3K pathway (autophos?) /AKT	S2448	8966.33	1210.98	off	13320.9	2536.18	off
359	TNNKGSAAWMA	MAP3K7	TAK1/MAP3K7	S192	6826.22	304.704	off	6733	492.223	off
360	SDTTTTFCGTP	Serum/glucocorticoid regulated kinase 3	3-Phosphoinositide_dependent_protein_kinase_1	T320	8820.22	958.68	off	7177.22	501.842	off
361	RERGESPTTPP	MLK3 / MAP3K11	AKT1	S674	7587.22	570.666	off	9895.89	1042.79	off
362	YFRYLSEVASG	14-3-3 Beta	PKCzeta	S131	17704.3	4134.89	on	13013	763.716	on
363	WRRKSSDRKGG	HLA-A	Protein_kinase,_cAMP_dependent,_regulatory,_type_I,_alpha	S337	11147.8	768.017	on	17437.7	1819.31	on
364	TEDQYSLVEDD	Phosphatidylinositol 3 kinase, regulatory subunit, alpha	Phosphoinositide-3-kinase,_catalytic_subunit,_gamma	S608	10672.1	702.727	on	29455.9	8439.85	on
365	RGRGSSVGGGS	ASK1	AKT1	S83	17039.3	3364.72	on	14207.9	1801.85	on
366	MGQAGSTISNS	Connexin 43	CK1delta	S325	10832.6	984.466	off	8751.89	570.143	off
367	RLRPLSYPQTV	Ras related C3 botulinum toxin substrate 1	AKT1	S71	10518.1	884.645	off	13004.8	2397.96	off
368	GQLRGSATRAL	Casein kinase 1, epsilon	CK1epsilon	S323	9331.22	688.909	off	11216.3	1329.05	off
369	RKRKNSRVTFS	NIPP1	PKA	S199	9577.67	751.703	off	16542.7	2578.48	on
370	IKRQLSMTLRG	PCTAIRE protein kinase 1	PKA	S12	14647.6	2727.03	off	30963.1	8667.01	on
371	LMKSDSYPRFI	Regulator of G protein signaling 7	PKCalpha	S434	8953.22	495.397	off	16405.3	1078.94	on
372	GHSNSSPRHSE	Heterogeneous nuclear ribonucleoprotein D	GSK3beta	S83	8604.22	561.509	off	12103.6	1035.98	on
373	RARSTSLNERP	Tuberin	AKT1	S939	8326.11	821.487	off	16767.7	2424.8	on
374	DAPPLSPFPHI	Retinoblastoma like 1	CDK4	S964	7477.11	643.755	off	11274.2	590.854	on
375	DYDDMSPRRGP	Heterogeneous nuclear ribonucleoprotein K	JNK3 / MAPK10	S284	7381.22	603.313	off	9306.89	403.427	off
376	GGARASPATQP	Sam68	ERK	S58	7422.33	614.473	off	8513.89	364.147	off
377	NSRRPSRAMWL	Vitronectin	PKA	S397	6694.56	366.152	off	18622.4	3205.46	on
378	QERRGSNVALM	Protein tyrosine phosphatase nonreceptor 7	PKA	S83	7032.78	457.424	off	16521	1637.84	on
379	VHRDLSRDRPL	Kell blood group protein	PKC	S63	6289.67	306.935	off	16391.7	1477.23	on
380	LEVSDSESDEA	SPIB transcription factor	CK2	S146	5654	257.602	off	18217.9	2994.1	on
381	LRRRLSDSSFI	Synapsin II	PKA	S10	5942.67	231.87	off	25461.8	7366.2	on
382	RTRRISQTSQV	Ryanodine receptor 2	PKA	S2808	6019.89	346.916	off	16578.4	3243.19	on
383	APKAPSKKEKK	DAB2	PKC	S24	6587.67	467.532	off	14767.6	3212.9	off
384	KVEPASPPYYS	Peroxisome proliferator activated receptor, gamma	ERK2_JNK1	S112	9870.33	1687.98	off	10461.8	1297.47	off
385	HVDNEYSQPPR	CD5	CK2	S483	6025.67	1095.52	off	7147.22	568.038	off
386	ETESPYQELQG	DAP12	SYK	Y91	6943.78	647.137	off	12732.8	2824.8	off
387	HVEDLYVEGLP	TFII-I	Bruton's_tyrosine_kinase	Y398	19513.7	5561.07	off	9208.56	1126.8	off
388	RNDQVYQPLRD	CD3 Delta	nd	Y149	7662.22	800.724	off	7077.56	401.896	off
389	ATLDVYNPFET	SCAMP3	EGFR	Y41	6276	519.698	off	10554.6	1664.68	off
390	NegCtrl	Mixed peptides without STY	na		8160	957.481	off	7476.78	334.866	off
391	SptCtrl	Used for production/QC	na		6541.56	368.775	off	7692	425.786	off
392	PosCtrl	Mixed kinase substrate peptides	na		8354.89	584.842	off	9217.89	645.038	off
393	DEELHYASLNF	CD33	Src_kinase	Y340	13281.7	1796.66	on	9608.89	1384.76	off
394	GKKATQASQEY	H2AX histone	ATM / nd	S140	9781.33	841.437	off	6505.11	419.217	off
395	IENPQYFSDAC	TRKA	TRKA couples to Shc	Y490	16090.3	2349.4	on	8048.67	792.199	off
396	QGVDTYVEMRP	Colony stimulating factor 1 receptor	c-Fms couples to Shc / Colony_stimulating_factor_1_receptor	Y809	11972.4	680.302	on	8550.33	1204.72	off
397	AATMKTFCGTP	AKT3	PKCzeta	T305	9928.33	773.452	off	6800.78	393.585	off
398	DNGGFYISPRI	Lck	SYK	Y192	14023	1981.34	on	8239.89	1046.77	off
399	KTNLSYYEYDK	Bone marrow kinase BMX	FAK	Y40	9402.89	756.342	off	10106.3	1973.57	off
400	VSNFNYFYHRE	Potassium voltage gated channel subfamily A member 2	nd	Y415	9869.78	875.901	off	7746	656.026	off
401	LEPLCTPVVTC	c-Fos	RSK;PKA	S362	11009.2	821.509	on	6287.67	421.189	off
402	EEIYLTPVQRP	MAPK8 interacting protein 1	JNK1	T284	13897.9	1957.5	on	8208.11	943.4	off
403	PVRTYTHEVVT	Cyclin dependent kinase 2	cdk7 / nd	T160	9215.22	789.303	off	7274.44	541.71	off
404	EEGEGYEEPDS	CD19	ABL	Y508	9264.89	691.603	off	6287.22	391.407	off
405	QPGHPTPPPTP	C/EBP alpha	GSK3	T229	10609.4	1025.98	off	5426.56	311.85	off
406	ALDFRTPRNAK	Opioid receptor mu 1	Beta-adrenergic_receptor_kinase_2	T182	13409.2	2257.03	off	6405.56	459.75	off
407	PEETQTQDQPM	HSP 90A	dsDNA-activated_protein_kinase	T7	8005.22	719.333	off	5913.33	228.02	off
408	EGKHLYTLDGG	RACK1	Src	Y228	7079.11	588.377	off	5778.78	138.215	off
409	WPQPLSTLPTS	OCT binding factor 1	nd	S184	6768.56	596.947	off	6390.56	577.157	off
410	EFRRLSISAES	Phosphorylase kinase, muscle, alpha-1 subunit	Phosphorylase_kinase,_muscle,_alpha-1_subunit	S1018	7115.33	460.754	off	11435.2	2208.87	off
411	PAAASSEDIER	Galanin	nd	S117	6522.22	357.322	off	6693.67	350.732	off
412	DHIEVSDDEDE	Hsp90 co-chaperone Cdc37	CK2	S13	8074.22	900.675	off	6166.78	374.562	off
413	PEKPKTPQQLW	Upstream binding factor	ERK1/2	T201	6149.67	240.445	off	6536	335.702	off
414	GAGGYTQSPGG	RPA2	DNA-dependent_protein_kinase_catalytic_subunit	T21	6391.22	244.25	off	5496.33	431.23	off
415	GPHRSTPESRA	Presenilin 1	CDK5	T354	6611	359.814	off	6218.44	384.703	off
416	KVVALYDYMPM	Bruton's tyrosine kinase	BTK;ABL	Y223	8733.67	1170.46	off	7794	1151.2	off
417	EDTTSTFCGTP	Serum/glucocorticoid regulated kinase 2	3-Phosphoinositide_dependent_protein_kinase_1	T253	5564.33	345.845	off	12496.9	2515.81	off
418	GKNRPSSGSLI	Quinoid dihydropteridine reductase	CAMKII	S223	7425	585.639	off	13535.7	2885.71	off
419	MSETVPPAPAA	Histone 1, H1a	CDC2	T4	26653.7	9054.99	off	7101.67	488.716	off
420	APRQSSPSKSS	DAB1	CDK5	S491	10913.7	1182.22	off	6774.44	386.954	off
421	DVDQGSLCTSF	IKK alpha	NIK	S176	7757.89	566.78	off	11159.3	2196.54	off
422	TKALQSPKRPR	TFII-I	EphB2	S668	6730.67	403.464	off	10000.8	1285.84	off
423	PTQPTSASPSL	Carcinoembryonic antigen-related cell adhesion molecule 1	c-Src	Y493	9811.11	1520.11	off	6642.22	449.916	off
424	AAPASSSDPAA	EIF3S5	CDK11	S46	12393.2	1852.03	off	6227.78	221.248	off
425	GSDSSSESEPE	MAX protein	CK2	S142	9919.67	1021.69	off	12284.6	1862.12	off
426	AKIQASFRGHM	Neurogranin	PKCalpha;PKM;PKCgamma;PKCbeta-1	S36	12313.4	807.101	on	16568.3	3881.22	off
427	SSTPLSPTRIT	Lamin A/C	CDC2-kinase	S22	16230.7	1551.72	on	11055.1	1433.17	off
428	ETPAISPSKRA	dUTP pyrophosphatase	CDC2	S99	22404.8	5435.84	on	8157.89	311.344	off
429	PQSPGSPLEEE	p47-phox	CK2	S348	14796.9	1786.11	on	8078.44	645.549	off
430	GSRRGSFDATG	Desmoplakin	PKA	S2849	10400.4	812.884	off	22981.4	6836.91	on
431	LVRSASSDTSE	Solute carrier family 9, isoform A3, regulatory factor 1	GRK6A	S290	15604.6	2667.73	on	9118.67	508.827	off
432	NETMLSPREKI	Retinoblastoma like 2	CDK	S1068	13917.7	1804	on	7688	316.161	off
433	SDSRKSMRQST	TCFL1	PKC	S132	11572.2	909.617	on	17828.9	4670.43	off
434	EAKRSSADKGV	Brain sodium channel 2	PKA	S525	17243.4	3440.72	on	8307.22	333.921	off
435	PSAYGSVKAYT	Annexin II	PKC	S25	12764.3	1560.85	on	10664.3	1518.15	off
436	NLLPMSPEEFD	STAT1	MAPkinase;KIT	S727	10196.9	792.654	off	12020.9	1813.13	off
437	KVGVSSRINEW	CALDESMON 1	CDC2_Kinase	S724	10346.3	832.971	off	11390.6	1033.03	on
438	PVRCYSAEVVT	Cyclin dependent kinase 5	CK1	S159	22767.2	6029.93	on	10501.2	559.416	on
439	SERRGSHPYID	Phosphodiesterase 7A cAMP-specific high-affinity	Protein_kinase	S58	10362.8	808.8	off	21668.9	6217.84	on
440	GGYTQSPGGFG	RPA2	CDC2	S23	8122.44	842.64	off	7855.11	367.88	off
441	SWKENSPLNVS	Coagulation Factor III	PKC	S285	7260.89	516.947	off	8111.11	350.584	off
442	GSPRVSVTDDS	Nuclear Factor Of Activated T Cells,Calcineurin-Dependent 1	DYRK / PKA	S294	9761.89	1591.04	off	7389.78	345.861	off
443	RSTPESRAAVQ	Presenilin 1	GSK3beta	S357	8959.89	1011.44	off	7541.44	353.266	off
444	SVRMLSGSKEK	Opioid receptor mu 1	CAMKII	S268	8750.22	1057.35	off	10999.1	1582.79	off
445	EKARLSYSDKN	Protein kinase C delta	PKCdelta	S645	6642.22	406.871	off	10328.4	1050.54	off
446	EKARLSYSDKN	LKB1	PKA/ p90RSK;MSK1;S6K1;PKA;LKB1	S424	8703	1131.77	off	14543	2730.31	on
447	NRSFLSLKHTP	Notch2	GSK3beta / nd	S2070	6364.89	401.789	off	14661.4	3121.25	off
448	LVSPDSPRSID	Leukemia inhibitory factor receptor, alpha	MAPkinase	S1044	6719.89	426.375	off	8317.67	460.618	off
449	KAVDGYVKPQI	STAT5A	JAK2	Y694	5349	413.21	off	9032.56	452.078	off
450	IEDNEYTARQG	c-Src	c-Src	Y419	8502	667.225	off	9408.22	696.672	off
451	SNDKVYENVTG	FAK	integrin etc / GRB2	Y925	8359	549.314	off	9678.78	534.802	off
452	TEENIYQVPTS	DAB1	c-Src	Y220	8030.56	635.451	off	12685.7	1639.76	on
453	ATKSGSTTKNR	Eukaryotic translation initiation factor 4E	Mnk1;PKC	S209	11182.7	2232.85	off	9589.44	532.396	off
454	NegCtrl	Mixed peptides without STY	na		6050.78	401.849	off	8645.44	700.812	off
455	SptCtrl	Used for production/QC	na		6528	429.05	off	8677.78	501.045	off
456	PosCtrl	Mixed kinase substrate peptides	na		8553.56	749.154	off	8380.78	514.269	off
457	LNEEWYVSYIT	SLP 76	Lck	Y423	17887	2949.77	on	9429.78	1082.02	off
458	RRCKHYVELLV	Vanilloid receptor like channel 2	Lyn	Y253	30936	8676.39	on	12302	2142.99	off
459	LSNPAYRLLLA	Discoidin domain receptor	Discoidin_domain_receptor	Y513	14524.8	817.275	on	10671.7	1287.41	off
460	RGQEVYVKKTM	TEK receptor tyrosine kinase	autophosphorylation / nd	Y992	12234.7	1070.13	on	14205.8	2990.92	off
461	DGENIYIRHSS	Erythrocyte membrane protein band 41	EGFR	Y660	18301.4	2844.73	on	9221.44	508.543	off
462	QESEDYSQPST	Oncoprotein Mdm2	c-abl_kinase	Y394	11967.8	878.768	on	8022.22	395.903	off
463	WGCGNSLRTAL	Lamin A/C	PKCalpha	S525	11786.9	933.942	on	9326	819.819	off
464	IDPFTYEDPNE	EphB3	EphB3	Y614	10031.9	910.832	off	8176.89	530.92	off
465	GSVEQTPKKPG	Cyclin-dependent kinase inhibitor 1B	cyclin_E-CDK2	T187	18801.2	4402.56	on	6143.11	195.233	off
466	ICSVNTPREVT	Protein tyrosine phosphatase nonreceptor 7	Erk;ERK2;MAPK14	T105	10086.3	820.123	off	6654.11	297.33	off
467	RSQLETPETLL	Tumor necrosis factor receptor 2	nd	T436	11711.9	1268.37	on	7708.89	449.894	off
468	LPVPEYINQSV	EGF receptor	EGFR	Y1092	13004.9	1658.6	on	9494	1234.28	off
469	RKRPATDDSST	Cyclin-dependent kinase inhibitor 1B	AKT1	T157	11991.1	882.924	on	7087.33	373.592	off
470	TRSKGTLRYMS	PKR	PKR	T451	12311	1129.5	on	9234.44	1051.68	off
471	IDEPSTPYHSM	Protein phosphatase inhibitor 2	GSK3beta;NCLK	T73	20610.1	5140.71	on	9651.44	1316.93	off
472	NELKKKASLF	Dematin	? / PKA	S403	8879.67	947.419	off	7430.89	391.158	off
473	GDDEASATVSK	Rhodopsin	RK	S334	8261.89	720.959	off	6131.89	275.623	off
474	LQGFNSPGMLS	Myocyte specific enhancer factor 2A	ERK5	S355	8918.89	905.319	off	6733.78	385.185	off
475	AKKEESEESDD	Ribosomal phosphoprotein large P1	nd	S101	7027.11	455.624	off	6619.67	329.831	off
476	GTNPGTPPAST	SRC1	ERK2	T1179	16088.3	4562.25	off	6609.11	309.613	off
477	KEEPQTVPEMP	c-Jun	CK2;DNA-dependent_protein_kinase_catalytic_subunit	T231	9397.33	1175.4	off	6759.22	332.638	off
478	QLLCSTPNGLD	CDC25C	Chk1, Chk2 , Cytokine_inducible_kinase_Cell_cycle_checkpoint_kinase;CHK2;MAPK14;MARK3	S216	6948.22	312.622	off	7388	360.208	off
479	GSKCSTWPLPQ	Prolactin receptor	nd	T415	6525.22	423.574	off	8494.11	899.479	off
480	PRSTHTAYIK	ADAM 12	c-Src	Y907	7403.89	564.15	off	11211	1767.64	off
481	PQPPKSPGPHS	RAD9	nd	S336	6488.78	467.162	off	5854.67	209.325	off
482	KRRGASDLSSE	Spermidine/spermine N	CK2	S146	15619.6	4265.11	off	6997.11	404.847	off
483	QGSDVSLTACK	HLA-A	PKC	S359	10415.3	1331.88	off	6928.78	286.288	off
484	YPFALSKSSMY	Kinetochore associated 2	Never_in_mitosis_gene_A-related_kinase_2	S165	7672	312.538	off	9332.33	1107.49	off
485	KSEPSSPDHGS	Phospholipase C, beta 1	ERK1	S982	10544.4	2035.74	off	7402.89	245.769	off
486	LGRTQSAPLPQ	Histone deacetylase 4	CaMKIV	S467	6161.33	291.51	off	7231.78	350.445	off
487	RVWYVSNIDGT	Phosphohexose isomerase	CK2	S185	7055.78	422.047	off	9176.44	732.37	off
488	TTCVDTRWRYM	HIR	Protein_kinase_C_delta	T53	9554.56	701.524	off	10525	1397.76	off
489	PSGLWSPAYAS	NUP210	CyclinB;p34cdc2	S1881	21706.8	4357.43	on	7813.67	773.669	off
490	YTRVQSMALPP	Forkhead box protein L2	PAK1	S263	19140.3	2640.76	on	9850.78	1445.13	off
491	RKAKRSLAPRF	PKR	PKR	S242	16617.3	1627.47	on	10833.3	1412.05	off
492	SLLRLSLYNNC	MHC class II transactivator	Protein_kinase,_cAMP-dependent,_catalytic,_alpha	S1050	14272	1338.2	on	11303.9	1583.17	off
493	SASQLSAEEEE	HOX B6	CK2	S214	27001.2	7644.25	on	8545.67	261.021	off
494	ILRKVSGHPNI	Phosphorylase kinase muscle gamma-1	Phosphorylase_kinase_muscle_gamma-1	S82	18824.4	3510.03	on	10306.4	1120.78	off
495	VLNAFSQAPST	Serum response factor	DNA-dependent_protein_kinase_catalytic_subunit	S435	19068.6	4380.03	on	8146	149.287	off
496	NNEVGSMKIQS	Crystallin, beta A3	nd	S160	11490.3	1180.15	off	9023.67	922.54	off
497	LERQLSLEQEV	Arachidonate 5 lipoxygenase	MAPKAPK2 / MAPK2	S271	9982	929.564	off	8804.44	1035.22	off
498	LIPQQSINEAI	Glutamate receptor ionotropic, AMPA 1	PKC;CAMKII	S849	9908.67	895.794	off	9573.33	1011.11	off
499	RDKEVSDDEAE	HSP 90A	CK2alpha_1	S231	9223.67	592.583	off	8697.67	412.51	off
500	GARRSSWRVIS	14-3-3-Eta	SDK1 is proteolytic fragment of PKC delta	S59;S60	13505.9	2096.95	on	18778.3	5219.98	off
501	VSSAASVYAGA	Keratin 18	p34cdc2	S33	12197.7	1007	on	8337	310.245	off
502	LQRYSSDPTGA	EGF receptor	Calcium/Calmodulin_dependent_protein_kinase_II_gamma	S1071	17520.1	3469.38	on	8552.67	380.726	off
503	QAKVGSLDNVG	Microtubule associated protein 4	MARK	S1073	16066.9	3249.59	on	8068.67	305.922	off
504	KTKFASDDEHD	Autoantigen La	nd	S366	8011.56	936.42	off	8287	453.458	off
505	PLVQRGSANGL	Beta-adrenergic receptor kinase1	PKA	S685	10624.9	1915.72	off	10043.4	1618.15	off
506	RPRVTSGGVSE	Cell cycle checkpoint kinase I	ATR	S280	8170.44	678.581	off	8140.56	333.081	off
507	LYRSPSMPENL	CDC25C	cdc2-cyclin_B_kinase	T48	8905.78	1072.86	off	10166.4	1165.1	off
508	NIVLLSAEEKK	CD20	CK2	S231	7015	384.035	off	8542.33	366.666	off
509	ETKGKSFEEIA	Solute carrier family,member 2	PKA	S491	6893.33	386.357	off	8808.78	287.721	off
510	GTLRTSISVER	Bradykinin receptor 2	PKC	S373	11512.9	2329.36	off	12493.8	2292.91	off
511	LEKRASGQAFE	Stathmin 1	PKA	S16	6998.11	343.014	off	8034.78	151.215	off
512	PIDMESQERIK	c-Jun	c-Abl;JNK	Y170	6937.89	462.02	off	7763	185.442	off
513	VAYHPYPEDYG	IRS 2	Insulin_receptor	y629	9210	1763.02	off	10325	2231.86	off
514	AEGSAYEEVPT	Phospholipase C, gamma1	FGFR1	Y472	6681.89	396.037	off	8081.33	843.119	off
515	KEVSKYSDIQR	PDGF receptor, alpha	PDGFRalpha to PI3K	Y754	6387	411.003	off	6744.67	636.305	off
516	EEPSIYESVRV	DAPP1	Lck;PI3-kinase	Y139	10434.4	1851.56	off	12467.9	2344.28	off
517	LGQRIYQYIQS	DYRK1B	DYRK1B	Y271	12430.4	3224.23	off	20226.4	6488.13	off
518	NegCtrl	Mixed peptides without STY	na		5688.89	409.458	off	6643.44	423.076	off
519	SptCtrl	Used for production/QC	na		6850.78	597.779	off	6904.56	576.41	off
520	PosCtrl	Mixed kinase substrate peptides	na		9854.89	742.162	off	9650	503.329	on
521	PDEILYVNMDE	AXL receptor tyrosine kinase	auto	Y821	14239.4	1722.3	on	12745.2	3337.65	off
522	NVVPLYDLLLE	Estrogen receptor, alpha	c-Src;Lck	SY537	13224.2	1042.31	on	10881.9	2092.63	off
523	SDDVRYVNAFK	VEGF receptor 1	VEGF_receptor_1	Y1213	12330.4	893.507	on	12004	2581.83	off
524	EPAHAYAQPQT	CrkL	BCR	Y207	11814.8	1008.13	on	6395.33	642.597	off
525	SSLKAYGNGYS	Beta-2-adrenergic receptor	Insulin_receptor	Y350	12764.9	909.638	on	7995.11	509.126	off
526	NKPTVYGVSPN	ABL	nd	Y245	10796.2	937.358	off	7627.67	377.462	off
527	RNPGFYVEANP	Phospholipase C, gamma1	PKA;PKC	Y783	9993	865.987	off	8845.67	789.785	off
528	FMMTPYVVTRY	JNK1	MAP2K4	Y223	9444.78	767.707	off	10141.2	1096.29	off
529	SAWPGTLRSGM	HSP22	ERK1	T87	9342.33	923.361	off	9440.78	2106.83	off
530	PIRVYTHEVVT	CDC2	Tita: PK161 WEE_1_tyrosine_kinase	Y15	9235.78	902.623	off	7396.67	753.232	off
531	SSPPGTPSPAD	CCAAT/Enhancer binding protein, beta	CaMKII	S325	8523	666.868	off	5708.67	459.487	off
532	GSVLSTACGTP	CAM kinase 1	Calcium-calmodulin_dependent_protein_kinase_I_kinase	T177	9921	774.026	off	5933.78	598.348	off
533	RRRRPTPAMLF	Protein phosphatase 1, regulatory subunit 1B	PKA	T34	10266.1	972.862	off	9002.44	1113.77	off
534	FESIESYDSCD	C ets 1 protein	CaMK2	S257	9321	912.024	off	12205.6	2967.25	off
535	EPLPVTPTRDV	PAK1	CDK5	T212	7659.56	843.91	off	6777.22	546.11	off
536	GKLFYTFCGTI	PAS kinase	PAS_kinase	T1161	7669.89	822.46	off	7697.33	453.482	off
537	IHMVYSKRSGK	Small nuclear ribonucleoprotein 70 kD	nd	S137	5964.22	429.786	off	7063.67	1297.84	off
538	DSQPESQVLED	Tumor protein p53 binding protein 1	ATM	S29	5909.67	446.538	off	5343.56	465.94	off
539	CEEEFSDSEEE	Histone deacetylase 1	CK2	S421	10045	2040.96	off	7496.33	1078.24	off
540	KAARKSAPSTG	H3 histone, family 3A	nd	S10	6471.78	392.399	off	7614.22	522.914	off
541	QQREKTRWLNS	Adducin 1	Rho-kinase	T445	7842.89	739.759	off	8698.22	833.598	off
542	PTAAGTPNKET	CALDESMON 1	CDC2_Kinase	S759	6802.44	463.366	off	6587.67	602.629	off
543	RDKYKTLRQIR	Moesin	Rho-Kinase	T564	7652.89	716.553	off	10401.4	1652.99	off
544	NSIAKTYVGTN	MAP2K5	nd	T315	7559.78	552.997	off	9308.67	1148.57	off
545	KETNESPWRSD	Glucocorticoid receptor	nd	S211	10319.3	2435.71	off	5241	649.618	off
546	LARETSVDPDM	Sepiapterin reductase	Ca2+/calmodulin-dependent_protein_kinase_II	S213	10412.8	2193.47	off	5559.67	631.051	off
547	CDERTSLMSAE	Presenilin 2	CK1;CK2	S19	9562.56	1826.14	off	7989.22	1242.05	off
548	IAVRKSRDKAK	CCAAT/Enhancer binding protein, beta	ERK2	T235	5364	375.835	off	16328.9	4732.73	off
549	DDRHDSGLDSM	I-Kappa-B-alpha	nd	S32	5546.22	218.497	off	8414.22	1009	off
550	RLLDSSQIVII	E2F transcription factor 1	ATM;ATR	S31	6384.56	293.165	off	7439.11	468.606	off
551	SIYTRSVIDPV	PAK2	PAK2	S197	8346.44	731.425	off	7957	624.878	off
552	ASGYISSLEYP	Complement component 1, subcomponent r	CK2	S206	10400.1	791.535	off	11874	2415.44	off
553	VEPPLSQETFS	p53	DNA-dependent_protein_kinase_catalytic_subunit_Campt_208900_ATR	S15	28728.8	9055.33	on	5343.22	578.494	off
554	LKRSHSDSLDH	CDC 25A	CDC2;PIM1	S115	15706.3	2195.08	on	5403.22	364.089	off
555	ATTGVSQETSE	Glucocorticoid receptor	DNA-dependent_protein_kinase_catalytic_subunit	S508	16916.2	3301.05	on	5913.11	536.959	off
556	LMDNAYFCEAD	Growth hormone receptor	nd	Y534	12889	1442.86	on	10005.9	1934.3	off
557	KRRQTSMTDFY	Cyclin-dependent kinase inhibitor 1A	AKT1	S146	14204.2	2371.19	on	11017.2	2116.72	off
558	GGADDSAEEGD	Heterogeneous nuclear ribonucleoprotein C	CK2	S260	14059.4	2340.09	on	6233	547.376	off
559	LKRSLSEMEIG	Serum response factor	Potassium_voltage_gated_channel_subfamily_A_member_2;pp90rsk;CaMKII__	S103	10972.2	1109.76	off	8799.22	762.72	off
560	PGRPLSSYGMD	MEK1	PAK1	S298	10590.7	1230.95	off	10595.1	1291.9	off
561	LSYLQSPITTS	Dual specificity phosphatase 1	ERK2	S359	8822.44	861.782	off	6031.11	534.585	off
562	INRSASEPSLH	RAF1	PKA;RAF1;AMPK	S621	8971.11	775.795	off	7374	781.971	off
563	DFEGFSYVNPQ	Protein kinase C alpha	PKCalpha	S657	9415.33	746.124	off	5956.78	480.005	off
564	GDRTSTFCGTP	PKN	3-Phosphoinositide_dependent_protein_kinase_1	T774	8438.56	714.001	off	6033.56	567.031	off
565	GVERSSPSKCP	BRCA1	CDK2	S1497	9784.78	927.216	off	6035.44	462.155	off
566	DVHMVSDSDGD	FAS associated factor 1	CK2beta	S289	10920.6	1877.35	off	6637	501.277	off
567	ALTEDSTQTSD	Formyl peptide receptor 1	Beta-adrenergic_receptor_kinase1	S328	6501.56	621.437	off	7920.78	558.785	off
568	RRRMASMQRTG	E1A binding protein p300	AKT;p70S6_kinase;pp90Rsk	S1834	6259.56	482.393	off	16549.9	3681.52	on
569	SRKRLSQDAYR	p47-phox	PKCalpha;PKCbetaII;PKCdelta	S320	6075.44	513.83	off	15352.4	4896.89	off
570	GEKLHSDSGIS	Nerve growth factor receptor	PKA	S303	5845.78	444.83	off	7477.22	559.422	off
571	EHRKSSKPIME	Transcription factor HES-1	PKC	S38	5778.44	335.665	off	7463.11	481.844	off
572	GEFLRTSCGSP	AMPK alpha 2	AMPKK	T174	6531.33	484.275	off	7119.56	667.983	off
573	PTPPLSPSRRS	c-Myc	CK2;GSK	T58	11205.7	2333.86	off	10480.8	1786.71	off
574	QLRRPSDRELS	NFKB3	PKA	S263	7775.22	515.858	off	10528.2	1675.78	off
575	LTNRHSLPFSL	CBL	INSR	Y371	7553.33	607.893	off	12111.7	1958.24	off
576	VEDNRSQVETD	AQP4	CK2	S285	8083.67	689.966	off	11053.4	838.825	on
577	DDEDCYGNYDN	3-Phosphoinositide dependent protein kinase 1	c-Src	Y373	9032.78	1988.09	off	12533.2	1006.23	on
578	DVLKFYDSNTV	PAK2	Lck, Fyn, Hck / Src	Y130	6201	376.424	off	12198.4	599.863	on
579	EADGVYAASGG	FES tyrosine kinase	FES_tyrosine_kinase	Y713	4913.44	317.91	off	10710.4	754.665	on
580	FLFNMYLTRER	Homeo box A10	nd	Y343	4840	298.342	off	11206	640.982	on
581	RPDHIYDEPEG	DOK2	Abl / nd	Y345	8551.78	1570.01	off	13378.6	1876.22	on
582	NegCtrl	Mixed peptides without STY	na		6999.78	758.682	off	8862.78	679.435	off
583	SptCtrl	Used for production/QC	na		6606.56	573.725	off	8521	318.297	off
584	PosCtrl	Mixed kinase substrate peptides	na		8258.56	672.781	off	8564.78	599.86	off
585	EDENLYEGLNL	CD79A	nd	Y188	9293.11	732.087	off	26347.1	8660.74	on
586	RESSVYDISEH	NR2B	CaMKII	S383	10103.2	877.638	off	19411.9	5086.95	on
587	CERRFSRSDQL	WT1	PKA	S365	10094.8	838.405	off	15797.9	3376.45	on
588	TDEDIYLLGKA	Sialyltransferase 1	nd	Y391	9165.44	901.242	off	11137.3	1224.35	off
589	ASKRSYQFWDT	N-Myristoyl transferase 1	Lyn	Y117	8426.11	944.725	off	11835.2	1844.27	off
590	EVERTYLKTKS	Glutamate receptor ionotropic, N-methyl D-aspartate subunit 2A	Src	Y1105	8592.56	782.455	off	11927.7	1984.93	off
591	TGSVDYLALDF	GAB2	ZAP70	Y614	8490.22	785.226	off	9455.44	1090.42	off
592	YKVILYELENF	Crystallin beta B3	nd	Y29	11366.6	1728.43	off	9662.44	1597.05	off
593	VDAAVTPEERH	Amyloid beta A4 protein	GSK3beta	T743	8390.11	799.356	off	7679.22	729.848	off
594	KDDKLTPKIGF	Ezrin	CDK5	T234	8743.33	904.367	off	8428.22	499.057	off
595	DNTPHTPTPFK	B-Myb	CDK2	T518	17865.2	4333.08	off	7881	646.519	off
596	PDHQYYNDFPG	Shc	SYK;c-Src	Y350	13614.1	2315.1	off	7981.56	529.304	off
597	IVADQTPTPTR	Activating transcription factor 2	JNK2;MAPK14	T51	10554.2	1279.18	off	6918.33	543.435	off
598	GETRFTDTRKD	Eukaryotic translation elongation factor 2	eEF2_kinase	T57	7173	658.881	off	6621	468.206	off
599	LHRDKTPLHQK	B-Myb	CDK2	T494	6556.67	557.001	off	6482.44	394.029	off
600	TTSQLYDAVPI	3-Phosphoinositide dependent protein kinase 1	c-Src	Y9	6679.33	643.626	off	9974.44	1880.77	off
601	LPPGASPQRSR	NFAT1	nd	S268	5458.11	348.645	off	8273.44	708.093	off
602	DDGEFSDDSGA	eIF-2B epsilon	CK1	S466	5269.78	341.018	off	12350.7	3010.27	off
603	HKGHLSEGLVT	MAPK6	MAPK6	Y189	5853.67	318.076	off	6601.33	474.853	off
604	QEQESSGEEDS	Protein phosphatase inhibitor 2	CK2	S121	6434.22	397.579	off	6379.56	507.297	off
605	RLRPRTRKVKS	Neutrophil cytosolic factor 4 40kDa	PKC	T154	9818.67	1536.82	off	12531.4	2966.39	off
606	MEEGQTQKGCF	Glycoprotein M6A	PKCalpha	T10	8603.22	749.581	off	6741	424.526	off
607	QSKRSTMVGTP	PAK3	Pyruvate_dehydrogenase_kinase,_isoenzyme_1	T423	7597.11	578.924	off	7124.22	550.4	off
608	QERRKYLKHRL	STAT2	JAK1	Y690	7646.44	741.231	off	8309.33	1189.16	off
609	RFIIGSVSEDN	Acetyl-CoA carboxylase alpha	cdpk	S23;S62	8951.89	2208.22	off	7143.67	490.612	off
610	DPWGGSPAKPS	Epsin 1	CDC2	S357	4756.67	335.725	off	6436.33	459.268	off
611	LDSRLSPPAGL	STAT5A	IL-2	S780	5325.44	137.985	off	6019.44	470.887	off
612	MASGVTVNDE	Cofilin 2	LIMK1	S3	6125.44	453.214	off	6566	390.184	off
613	RGKKKSGCLVL	RhoA	PKA	S188	6334.33	402.47	off	9561.56	1444.75	off
614	MASGVAVSDG	Cofilin 1	LIMK1;TESK1;TESK2;LIMK2	S3	5472.22	279.179	off	8772.22	866.639	off
615	YQQRNSPGVPT	Golgin 95	CDC2;PP2A	S25	10385.6	2029.12	off	6681.44	425.782	off
616	DEDACSDTEAT	Protein phosphatase inhibitor 2	CK2	S87	6880.78	464.468	off	8135.11	834.766	off
617	RAREASGAPTS	Androgen receptor	AKT1	S213	9995.78	1171.9	off	8259	406.674	off
618	KLFSSSVSEGF	Kell blood group protein	CK2	S383	8859.44	792.214	off	10326.3	958.559	off
619	GLMQQQKSFR	SHP2	PKCalpha;PKCbeta1;PKCbeta2;PKCeta	S591	7996.56	846.809	off	11117.2	1706.41	off
620	LSTEGSDQEKE	Peptidylglycine alpha amidating monooxygenase	P-CIP2	S947	8042.11	913.657	off	7361.33	380.528	off
621	RRRFSSLHFMV	Caspase 9	ERK1;ERK2;MEK1;MAP2K2	T125	14700.7	3156.46	off	13155.9	2864.31	off
622	PLTPESPNDPK	PPAR gamma coactivator-1	MAPK14	S266	8410.33	757.374	off	7453.78	351.334	off
623	RRRAISETEEN	Oncoprotein Mdm2	AKT1	S166	9435.78	825.683	off	7925.78	409.471	off
624	IIGEKSFRRSV	Protein kinase C, mu	PKCmu	S738	9170.78	812.412	off	14527.6	3186.63	off
625	ALRRESQGSLN	Regulator of G protein signaling 14	PKA	S260	10983.1	1311.11	off	19963	4699.42	on
626	FRRQLSEPCNS	ETS variant gene 1	Ribosomal_protein_S6_kinase_alpha_5;ERBB2;Ribosomal_S6_kinase_1;Potassium_voltage_gated_channel_subfamily_A_member_2;PKA	S191	8841.67	839.984	off	12816.1	1059.4	on
627	RKKRISVKKKQ	Cytohesin 2	PKC	S392	19352.3	4745.92	on	10601.1	748.289	on
628	ENNVLSPLPSQ	p53	GSK3beta;Tumor_endothelial_marker_8_DNA-dependent_protein_kinase_catalytic_subunit	S33	11369	921.205	on	8172.44	596.435	off
629	RERKSSSSSED	B-Raf	PKA	S428	7746.33	685.706	off	8481.22	249.248	off
630	HERYSSPTAGS	Retinoblastoma like 1	CDK4	S650	9179.67	1238.29	off	7913	499.91	off
631	FWSSLSPVAPL	ELK3	JNK	S357	6313.33	520.987	off	8555.44	376.373	off
632	RRGSDSSEDIY	Protein phosphatase 1, regulatory subunit 3A	Ribosomal_S6_kinase_1	S48	5613.11	553.733	off	24869.3	8058.17	off
633	LSRRPSYRKIL	cAMP response element-binding protein 1	PKA;MAPK;CaMK;RSK2	S133	6163.78	365.766	off	23740.7	6280.17	on
634	KKKKPSRLKGD	APC	PKA	S2054	9029.78	1416.57	off	16511.4	2690.79	on
635	LKPGSSHRKTK	Bruton's tyrosine kinase	PKCbeta	S180	7111.33	447.035	off	19419.9	4958.74	on
636	PCLPQYPHING	Fibroblast growth factor receptor 2	Fibroblast_growth_factor_2	Y813	6348.44	350.817	off	8761.11	362.895	off
637	SQRRESFLYRS	cAMP-specific 3',5'-cyclic phosphodiesterase 4B	PKA	S133	6859.33	287.612	off	21630.2	6487.59	off
638	KARKKSSCQLL	Ras related protein Rap 1B	PKA	S179	7992.11	484.305	off	13947.7	2677.86	off
639	GLQMGSNRGAS	Transgelin	PKC	S181	9644.22	2117.01	off	9780.89	582.826	off
640	RMVQLSPPALA	T cell acute lymphocytic leukemia 1	ERK1	S122	8588.33	948.887	off	10786.2	967.951	on
641	FEEDDYESPND	SLP 76	ZAP70_Protein_tyrosine_kinase_TXK	Y113	4881.67	521.602	off	7095.78	471.46	off
642	VSFNPYEPELA	SYK	SYK	Y323	4945.89	362.116	off	7245	645.556	off
643	KEVKRYQCTFE	Metal regulatory transcription factor 1	Tyrosine_kinase	Y140	5439.78	313.391	off	6554.78	305.977	off
644	KMAEAYSEIGM	T-cell antigen receptor, zeta	lck / nd	Y123	10752.2	2749.78	off	8069	412.576	off
645	PGLDEYNPFSD	SCAMP1	EGFR	Y37	6149.33	384.782	off	9428	845.839	off
646	NegCtrl	Mixed peptides without STY	na		6004.22	312.352	off	7673.33	331.797	off
647	SptCtrl	Used for production/QC	na		7072.78	524.517	off	7016.67	318.011	off
648	PosCtrl	Mixed kinase substrate peptides	na		9947.89	1623.28	off	6733.78	200.552	off
649	ITEEDYQALRT	Clathrin, heavy polypeptide	Src_kinase	Y1477	7323.33	642.251	off	6570	388.505	off
650	KDGWVYYANHT	WW Domain containing oxidoreductase	JNK1	Y33	7608.89	719.489	off	7805.44	761.261	off
651	APEDLYKDFLT	VEGF receptor 2	VEGF_receptor_2	Y996	7520.11	826.244	off	8066.22	529.229	off
652	SRLSAYPALEG	CD5	Lck;Fyn	Y487	8317.11	800.542	off	7184.11	375.358	off
653	HAQDTYLVLDK	Erythropoietin receptor	JAK2	Y368	9794.67	849.671	off	8718	714.773	off
654	EDLSAYASISF	IRS 1	Phosphatidylinositol_3-kinase,_catalytic_subunit,_alpha	y1229	10535.7	918.356	off	9868.78	1569.25	off
655	NQLFLYDTHQN	Phospholipase C, gamma 2	Bruton's_tyrosine_kinase	Y1217	8744.67	790.9	off	6540	251.125	off
656	SADSGYIIPLP	PDGF receptor, alpha	PDGFRalpha	Y1018	9264.11	810.394	off	6876.89	538.461	off
657	VLRPETPRPVD	Caspase 9	AKT1	S196	8998.56	892.048	off	6073.22	446.725	off
658	DATGDTPGAED	MAPK8 interacting protein 1	JNK1	T103	10012.9	729.644	off	6670.89	504.075	off
659	IGEGTYGVVYK	CDC2	Tita: WEE/MYT PK161	T161	10111	682.428	off	14325.9	3060.95	off
660	RNEGVYTAIAV	PSTPIP1	ABL	Y345	16314.9	3479.36	on	11261.8	1429.24	off
661	RTAPYTPNLPH	SMAD4	ERK2	T277	7755.22	661.401	off	10858.8	1551.14	off
662	AVHPLTPLITY	Lymphoid enhancer-binding factor1	Nemo-like_kinase	T155	7075.11	675.961	off	7029.11	359.787	off
663	NNAIETVSINN	Dopamine receptor D1	nd	T360	7339.11	590.715	off	6261.22	311.778	off
664	GVDGDYEDAEL	BCR	FES_kinase	Y246	9827.89	1613.82	off	6318.78	362.772	off
665	EKKAYSFCGTV	Ribosomal S6 kinase 1	Pyruvate_dehydrogenase_kinase,_isoenzyme_1	S227	7373.78	451.291	off	9323.67	1308.11	off
666	KGGKYSVKDKE	L1 cell adhesion molecule	p90rsk	S1152	14993.7	3772.56	off	8113.56	326.963	off
667	TWRRGSTAGGC	Calpain, large polypeptide L1	nd	T80	12763.6	2391.86	off	21151.6	6091.51	on
668	CQRRHTLPASE	Aralkylamine N-acetyltransferase	PKA	T31	7176	353.346	off	11948.6	1772.99	off
669	LVEPLTPSGEA	EGF receptor	ERK1;ERK2	T693	10215.7	1435.63	off	7323.11	569.88	off
670	APLLSTPKRER	Kinesin like 4	Cyclin_B2	T463	7641.67	357.749	off	8401	974.069	off
671	DYIPGTETHMA	NIK	Tpl2	T559	7343.11	590.93	off	5854.67	141.578	off
672	PEPGPYAQPSV	CRK	ABL;EGFR;IGF-I_receptor	Y221	7814.44	791.081	off	5402.89	259.185	off
673	QPRCTSLDSAL	MAP3K8	AKT1	S400	7839.33	2923.62	off	7403.56	439.227	off
674	DIKSDSILLTS	p21-activated kinase 7	PAK5	S573	5629.22	536.681	off	8794.44	270.064	off
675	EVPRRSGLSAG	Methyl CpG binding domain protein 3	Aurora_kinase_A	S24	4896.56	210.22	off	9133.56	374.477	off
676	LTRIPSAKKYK	PEA15	PKC	S104	7190.56	913.855	off	19301.4	5185.83	on
677	LKQGASPNVQD	Cyclin dependent kinase inhibitor 2D	nd	S66	10460.2	2403.63	off	7695.67	543.956	off
678	KTPKDSPGIPP	Ribosomal protein S6 kinase alpha 3	EphB2	S369	5340.89	354.654	off	6406.89	374.515	off
679	HGSRHSLASTD	Low density lipoprotein receptor-related protein 1	PKA	S4520	7163	476.248	off	6093.56	210.279	off
680	SPYSLSPVSNK	HCDH1	CDK2	S151	8790.22	586.27	off	10176.8	1751.47	off
681	RKRKPSTSDDS	DNA topoisomerase II alpha	CK2	S1469	8940.22	682.293	off	12009.3	1421.57	on
682	QNLMQSVKETV	Vinculin	PKCalpha	S1101	9692.89	557.127	off	8559.11	291.657	off
683	LLREASARDRQ	Vanilloid receptor 1	PKCepsilon	S801	11599.9	1400.13	off	10844.7	943.402	on
684	PSPLPSPTASP	Amphiphysin	CDK4;CDC3	S272	8952.56	778.735	off	8862.56	797.196	off
685	IRSSMSGLHLV	Acetyl-CoA carboxylase alpha	AMPK	S80	16173.9	3457.42	off	10790.1	1447.07	off
686	ENTFPSPKAIP	Nude like protein	CDK5/p35	S231	9755.89	668.693	off	6665.67	507.404	off
687	GERKKTLCGTP	Polo like kinase	nd	T210	10016.4	806.115	off	7207.22	288.924	off
688	YKFPSSPLRIP	Retinoblastoma 1	CDK4	S795	15868.3	2729.64	on	12181.9	1761.31	off
689	RSNPPSRKGSG	Connexin 32	PKC;PKA	S233	13707.6	1439.03	on	12640.3	1420.41	on
690	AAKRASRIYNT	Regulator of G protein signaling 10	PKA	S176	10509.1	790.537	off	17822.1	4388.86	on
691	PSSRASSRASS	Connexin 43	nd	S367	11818.3	873.542	on	11121.1	1179.77	off
692	KQEVESPTDKS	c-Myb	CK2alpha_1	S11	9554.56	580.699	off	7780.44	418.698	off
693	RSRDPSLMVDF	Fanconi anemia, complementation group A	AKT1	S1149	11264	1492.15	off	9243.67	697.113	off
694	LERGNSGLGFS	Synapse associated protein 97	CaMKII	S232	7417.33	661.186	off	7936.22	216.861	off
695	RPRNYSVGSRP	6-phosphofructo-2-kinase/fructose-2,6-biphosphatase 2	AKT	S483	8305.22	556.618	off	15402.7	3610.26	off
696	TKWYRSPRLLL	MAPK4	MAPK4	S196	12906	2288.94	off	16939.7	3662.16	on
697	PAARASKKILL	Beta-adrenergic receptor kinase1	PKC	S29	8475.67	775.161	off	13825.7	2239.31	on
698	LERNLSFEIKK	Protein tyrosine phosphatase, nonreceptor-type, 12	PKA;PKC	S435	14575.1	2624.2	on	11615.4	1439.38	off
699	LLSELSRRRIR	eIF2 alpha	PKR;GCN2;Eukaryotic_translation_initiation_factor_2-alpha_kinase_3;dsRNA-PK;CK2;HCR;DSL;PKC	S52	10134.9	628.688	off	12627.6	2116.85	off
700	GPRLVSNHSLH	Filamin A	CAMKII	S2523	10980.7	1251.49	off	15390.7	3834.89	off
701	SSDDDSDSEEP	CD45	CK2alpha1;CK2alpha2	S973	8063.11	308.471	off	10802.8	1897.33	off
702	ELEGISPDELK	Glia maturation factor beta	PKA	S53	10215.3	1344.75	off	7970.11	388.447	off
703	SSTDRSPYEKV	Mucin 1 transmembrane	GSK3beta	S1227	8763.67	953.175	off	15771.4	4188.89	off
704	SQSPHSPDSSQ	CHOP	CK2alpha_1	S14	10361.4	1751.93	off	8772.33	495.746	off
705	LKSPAYRDLAA	Regulator of G protein signaling 16	EGFR	Y177	5704.56	515.42	off	6993.67	326.505	off
706	SPQPEYVNQPD	ErbB2	ERBB2	Y1139	6172.44	374.846	off	6414.22	341.797	off
707	EEEHVYSFPNK	Paxillin	FAK	Y118	4944.67	401.807	off	10285.6	1655.28	off
708	INPYHYKRVES	SMAD5	nd	Y128	5328.33	355.062	off	7793.44	320.818	off
709	EQETFYEQPPL	HIP55	ZAP70	Y345	5373.22	334.841	off	8810.78	451.391	off
710	NegCtrl	Mixed peptides without STY	na		5970.11	311.985	off	7834.11	90.9029	off
711	SptCtrl	Used for production/QC	na		7327.78	508.546	off	7740.67	134.145	off
712	PosCtrl	Mixed kinase substrate peptides	na		14624.1	2569.14	on	8388.33	628.406	off
713	ADDSYYTARSA	ZAP70	Lck	Y493	19486	4276.35	on	6469	322.619	off
714	FSGGLYGGLPP	NIPP1	Lyn	Y264	12660.4	653.512	on	6429.11	292.689	off
715	RGDKGYVPSVF	STAT4	IL-12;MAP2K6;STAT4	Y693	11028.4	578.73	on	6581	222.496	off
716	YGHPVYIVQEM	Ephrin B1	nd	Y329	9817.89	977.297	off	7909.33	277.118	off
717	QQQEVYGMMPR	Spectrin	Csk	Y1176	10747	853.263	off	11296.8	1954.94	off
718	PNDSVYANWML	Ret	Ret	Y1096	10090.1	1016.27	off	8530.67	579.096	off
719	IENPQYFGITN	TrkB tyrosine kinase	TrkB	Y532	10420.4	909.636	off	8551.33	674.292	off
720	QPFVKYATLIS	Leptin receptor	nd	Y986	26809.8	7892.91	on	8024.67	521.991	off
721	SEGLPTPTKMT	Retinoblastoma 1	CDK2-cyclin_A	T821	18147.8	3097.96	on	5922.22	254.053	off
722	MVRTQTESSTP	3-Phosphoinositide dependent protein kinase 1	PDK1	T33	21180	4860.03	on	6344.11	234.684	off
723	TGDTYTAHAGA	ABL	nd	Y412	13517.7	1414.03	on	6719.22	161.377	off
724	LRLQDYEEKTK	Ezrin	EGFR	T353	9050.67	641.26	off	7543.67	222.74	off
725	RPRSCTWPLPR	FKHR	AKT1	T24	9610.78	763.503	off	10018	1566.54	off
726	PPTGATANRLR	Casein kinase 1, epsilon	CK1epsilon	T407	8032.67	670.924	off	8385.67	550.944	off
727	SSTSVTPDVSD	PTEN	CK2	T366	16413.3	4318.02	off	7062	176.553	off
728	EEEADSCFGDD	Cell division cycle 34	CK2	S222	17053.9	3971.25	off	7724.56	289.061	off
729	KLVQASEELLR	Nucleoside diphosphate kinase 3	nd	S61	11849.3	952.647	on	7029.44	193.334	off
730	FSEITSPSKRS	ORC1	CDK2	S273	14686.9	2473.2	on	9773.56	1132.99	off
731	SLESLYSACSM	Grb10	Fyn	Y61	13789.3	2298.2	off	9941	956.752	off
732	EFTSRTPKDSP	Ribosomal S6 kinase 1	ERK2	T359	12627.9	2193.94	off	7372.78	253.655	off
733	RKMKDTDSEEE	Calmodulin 1	Insulin_receptor;EGFR;c-Src;PTK_III	Y100	7915.56	373.889	off	6743.44	316.176	off
734	ILSGGTPKCCL	CDC25C	cdc2-cyclin_B_kinase	S214	9657.56	880.124	off	7016.56	211.041	off
735	SLFDRTPTGEM	Myosin light chain 1, embryonic muscle/atrial isoform	nd	T66	8056.56	651.726	off	7358.89	102.421	off
736	FFVIEYVNGGD	Protein kinase C, iota type	c-Src	Y325	8428.11	871.109	off	9273.44	1025.04	off
737	GYLVDSVAKTM	MAP2K3	nd	S223	14635.7	4527.85	off	8791.89	251.828	off
738	QKIHISKKWGF	Ribosomal protein L10	RPL10	S168	7159.89	480.745	off	17580.6	4522.81	off
739	KKGARSRRLFS	Guanine nucleotide binding protein, alpha 15 subunit	PKCalpha	S336	6965.11	425.626	off	13139.9	2081.67	on
740	LLEDDSDEEED	Vesicle associated membrane protein 4	CK2alpha_1	S30	6729.11	518.745	off	8064.44	253.08	off
741	DEQFVSLYGTE	TBK1	nd	S172	11706.4	2762.15	off	10542.9	1668.6	off
742	KTTQMSAAGTY	MAP3K11	HPK1	S281	10454.1	1887.37	off	7252.89	263.651	off
743	LHDALSGSGNP	Galectin 3	CK1	S12	12508.7	2081.08	off	7130.33	280.533	off
744	VPPSSTDRSPY	Mucin 1 transmembrane	PKCdelta	T1224	9894.44	614.308	off	8215.11	395.14	off
745	SATIVSPPPSS	E2F transcription factor 1	CDC2	S332	25714.6	7125.46	on	8806.11	790.94	off
746	RSKKNSLALSL	Estrogen receptor, alpha	PAK1	S305	19724	3822.64	on	14795.1	2485.36	on
747	HFPQFSYSASS	AKT1	AKT	S473	24362.2	6690.92	on	11838.4	955.996	on
748	KSFTRSTVDTM	Complement component 5 receptor 1	nd	S338	10506.1	787.861	off	11696.2	1533.91	off
749	HWQQQSYLDSG	Beta-catenin	CK2beta	S29	24925.1	6859.88	on	9270.56	643.172	off
750	KDFSSSKRMNT	Syntaxin binding protein 1	PKC	S313	17085.4	2858.05	on	11833.2	2052.25	off
751	IKRLRSQVQVS	Hepatocyte nuclear factor 4-alpha	AMPK	S304	13467.1	1130.82	on	8980.67	543.8	off
752	FFPFHSPSRLF	Crystallin, alpha B	nd	S19	12915.4	890.334	on	11087.2	1712.34	off
753	MRRSVSEAALA	Lipase hormone sensitive	nd	S554	14067.3	1316.67	on	12480.8	1084.83	on
754	PGTRLSLARMP	Glial fibrillary acidic protein	CaMKII;PKC;Rho_kinase	S38	13520	1272.94	on	13938.1	1920.13	on
755	CMRNFSRSDHL	Early growth response protein 1	CK2	S301	16019.7	2923.01	on	15007.4	2836.94	on
756	MRRQRSAPDLK	Kinesin family member 1C	CK2	S1092	19196.4	5044.58	off	12488.4	1929.8	off
757	SVPTPSPLGPL	CK2, alpha 1	CK2alpha_1	Y182	8552.22	840.632	off	8141.44	331.023	off
758	AEVLPSPRGQR	DNA topoisomerase II alpha	Proline_directed_kinase	S1213	7261.78	712.799	off	9261.67	516.78	off
759	KSKIGSTDNIK	Microtubule associated protein 2	MARK	S1679	10175.7	1620.84	off	8387	166.458	off
760	GSSYGSLMTAH	NPR-B	nd	S526	8196	498.554	off	9485.44	883.333	off
761	VRRRQSVELHS	Aquaporin 2	PKA	S256	21976.3	6443.13	off	21421.6	6029.16	on
762	KKKKGSLDSDN	Solute carrier family 4, sodium bicarbonate cotransporter, member 4	PKA	S982	11530	1240.32	off	10559.6	687.849	on
763	TIDPASPQSPE	Solute carrier family 9, isoform A1	MAPK14	S723	8991.11	695.795	off	8445.56	280.832	off
764	NTGEQSGYHVE	Beta-2-adrenergic receptor	Insulin_receptor	S364	8498.11	680.189	off	8562.78	314.537	off
765	RDTRDSEAQRL	Stomatin	PKA	S10	7880.56	369.417	off	8024.22	229.335	off
766	GLRRSSKFCLK	Beta-2-adrenergic receptor	PKC	S262	19837.8	6264.26	off	17897.3	4941.85	off
767	TKRNSSPPPSP	ATP2B1	PKA	S1178	8767.44	709.729	off	8726	394.751	off
768	PSMRSSGTDRK	HOX B7	CK2alpha1	S133	9804.78	1556.86	off	10601.1	1516.86	off
769	EDIKSYYTVRQ	PTPN1	Insulin_receptor	Y152	5421.67	308.629	off	6100.33	466.044	off
770	PDPSKYCGPYK	Aspartylglucosaminidase	UDP-n	Y178	6186.11	528.702	off	7224.78	543.186	off
771	RKGHEYTNIKY	SHP2	PDGFRbeta	Y542	23477.7	8343.02	off	26933.7	9624.71	off
772	IYSGDYYRQGR	c-Mer	c-Mer	Y753	11543	2283.94	off	11993.6	1994.97	off
773	NTTATYAEPYR	Plakophilin 4	nd	Y478	9302.67	1086.81	off	13252.8	2987.21	off
774	NegCtrl	Mixed peptides without STY	na		7291.22	539.903	off	7521.11	606.839	off
775	SptCtrl	Used for production/QC	na		8006.67	589.24	off	8390.44	411.682	off
776	PosCtrl	Mixed kinase substrate peptides	na		9517.44	717.179	off	10571.9	458.526	on
777	ETKSLYPSSEI	STAM2	EGFR	Y192	11540.7	717.521	on	8296.11	1920.8	off
778	HVSISYDIPPT	GAB1	EGFR;HGFR	Y307	12041.7	799.669	on	6403.67	612.433	off
779	DSTNEYMDMKP	KIT	Choline_kinase	Y721	10263.6	641.469	on	9342.67	1173.19	off
780	KDGRGYVPATI	STAT6	IL4	Y641	10393	1164.31	off	8856.22	728.711	off
781	EEGEMYEDDEE	Tubulin, beta-4	MAPkinase	Y437	11671.7	1041.63	on	7688.22	459.11	off
782	MECRNSPVTKT	Eukaryotic translation initiation factor 4E binding protein 1	mTOR	S65	12812.8	827.416	on	8278.22	482.18	off
783	GQESEYGNITY	SHP1	c-Abl;Lck	Y536	11070.9	829.701	on	26258.6	9364.06	off
784	DDQEVYDDVAE	FYB	Fyn	Y595	9629.22	729.869	off	8288.22	449.832	off
785	LSSSNTIRRPR	6-phosphofructo-2-kinase/fructose-2,6-biphosphatase 2	pkc	T475	14698.1	2778.21	off	8383.11	1446.21	off
786	AMFPETLDEGM	Beta-catenin	CK2beta	T102	8800.89	830.558	off	7813.22	982.259	off
787	SSEITTKDLKE	Prothymosin alpha	nb	T14	10796	1096.59	off	5990	454.192	off
788	MHRRHTDPVQL	GRID	nd	T262	8293.67	722.115	off	6356.56	426.639	off
789	SSRRTTLCGTL	Serine/threonine protein kinase 6	PKA	T288	7554.67	762.66	off	10490.8	1759.02	off
790	HYLDETEQWEK	Complement component 3	CK	T1031	6503.56	690.168	off	8780.56	874.43	off
791	EGCACTPERMA	Survivin	CDC2	T34	6333.33	538.333	off	6753.44	522.232	off
792	AVQSGTPEEPE	Nucleolar protein 3	CK2	T149	6963.11	472.937	off	6809.67	493.452	off
793	NVDRVSIRSYR	Polymeric immunoglobulin receptor	nd	S637	8107.11	527.065	off	10271.4	2086.93	off
794	GSSSQSQGISS	CHK2	PKA;PKG	S33	8239.22	392.687	off	7667.44	435.104	off
795	GQLVDSIAKTR	MAP2K4	MAP2K4	S257	8561.11	1062.81	off	7664.11	590.762	off
796	CLTFGSPVLMR	Flap endonuclease-1	CDC2_Cyclin_A	S187	6662.33	492.018	off	6914.78	370.896	off
797	LARRPTKGIHE	Guanine nucleotide binding protein, alpha13	PKA	T203	9185.78	988.736	off	8981	901.461	off
798	PFRRHSWICFD	cAMP specific 3',5 '-cyclic phosphodiesterase 4D	PKA	S13	7320	460.727	off	11204.6	1859.07	off
799	AQSLATPVVSV	Myocyte specific enhancer factor 2C	MAPK14	T293	7238.56	489.265	off	7874.78	1268.2	off
800	RPESFTTPEGP	HBP	nd	T61	7236.78	553.877	off	5718.89	375.043	off
801	KGMIKSSRPLR	Formyl peptide receptor-like 1	nd	S236	5450.44	335.007	off	11238	2404.06	off
802	RRRLSSLRAST	Ribosomal protein S6	PAK2	S236	5841.44	499.831	off	18887.9	5585.34	off
803	GSKNKSPSKAA	High mobility group AT-hook 2	Cdc2_kinase	S59	7763.78	1180.32	off	8496.33	547.702	off
804	PKEKDSPHMQD	Nuclear transcription factor Y, alpha	CDK2	S326	6652.44	522.256	off	6900.78	654.93	off
805	YVEKFSYKSIT	Leukotriene A4 hydrolase	nd	S416	6110.56	463.619	off	12675	2302.32	off
806	EFISLSPPHEA	E2F transcription factor 1	CDK7	S403	7874.56	434.308	off	8097.33	824.022	off
807	PVRMSSTIFST	PAK2	PAK2	S20	25196.3	8916	off	8412.33	774.149	off
808	MEEPQSDPSVE	p53	CK1alpha1	S6	7979.67	423.945	off	6773.44	435.314	off
809	PGIDLSQVYEL	ABL	AKT	S465 466	10227.1	1005.82	off	11258.3	1781.38	off
810	LLFACSPPPAS	CDC 25A	CDC2	S17	9460.89	695.947	off	8278.22	711.468	off
811	SLYASSPGGVY	Vimentin	CDC2	S56	9036.67	703.355	off	10465.6	844.46	on
812	TGVETSFRKLS	NFKB1	IKKalpha	S932	9233.89	777.128	off	14333.4	2784.96	off
813	PGPSLSQGVSV	Nibrin	nb	S343	18192.1	3746.95	on	9078.11	934.766	off
814	APDEGSDLFYD	Cell division cycle 34	CK2	S203	29818.2	8943.57	on	23976	8244.68	off
815	YSRQFSLEHVH	Heat-shock transcription factor 1	CaMKII	S230	11603.4	762.377	on	11823.1	1918.01	off
816	PVQQPSAFGSM	Glycogen synthase kinase 3 beta	Serum/glucocorticoid_regulated_kinase_3	S21	10113	673.379	off	8467.78	621.363	off
817	PPPQLSPFLQP	Estrogen receptor, alpha	ERK2	S118	8090.56	777.208	off	8163.89	376.882	off
818	RQRSTSTPNVH	RAF1	PKA;AKT1	S259	7830.67	837.399	off	17383.6	3616.23	on
819	GSHSNSFRLSN	Protein tyrosine phosphatase, receptor type, alpha	PKCdelta	S189	7244	840.408	off	13617	1784.16	on
820	EDGEETCALAS	Ring finger protein 7	CK2beta	T10	7479.67	667.75	off	9367.67	956.672	off
821	SQETFSDLWKL	p53	Campt;Chk1;CHK2;Plk3_;DNA-dependent_protein_kinase_catalytic_subunit_208900;ATR	S20	10681.7	1804.8	off	11438.7	1052.44	on
822	TTGGESCDELE	Occludin	CK2beta	S408	8294.11	1042.7	off	10161	860.161	off
823	ISGRLSPIMTE	FKHR	DYRK1A_kinase	S329	5873.56	605.174	off	9046.44	584.828	off
824	VETQASQGTLQ	DNA-dependent protein kinase catalytic subunit	DNA-dependent_protein_kinase_catalytic_subunit	S2612	6097.33	432.49	off	7509.22	613.363	off
825	PPRRSSIRNAH	p47-phox	PKCzeta;PKCalpha;PKCbetaII;PKCdelta	S304	5960.78	423.161	off	25633	9132.43	off
826	IDRTESLNRSI	Lymphocyte specific protein	MAPKAPkinaseII	S204	6068.22	279.335	off	12891.7	2020.82	off
827	YCSRDSRGHND	Glutamate receptor ionotropic, N-methyl D-aspartate subunit 2A	PKC	S1416	7041	510.616	off	10548.1	1023	off
828	DNSSDSDYDLH	CD5	Lck;Fyn	T453	6369.33	438.261	off	23219.7	8160.31	off
829	LLKLASPELER	c-Jun	JNK1	S73	6694.67	490.2	off	9154.78	965.728	off
830	EPKRRSARLSA	HMG14	Ribosomal_protein_S6_kinase_alpha_3;PKA;PKC	S7	6908.44	546.197	off	18294.3	4905.35	off
831	RPDPSSFSRPR	Opioid receptor	PKC	S344	7820.78	568.77	off	13752.7	2893.71	off
832	PIGEDEESESD	Vesicular monoamine transporter 2	CK1;CK2	S511	9018.44	1666.71	off	10233.7	1828.43	off
833	DINSLYDVSRM	Phospholipase C, gamma 2	Lyn;Lck;Fyn	Y753	7355.44	1114.83	off	11996	969.451	on
834	PKDEVYSKYYT	STAT5B	c-Src	Y679	6185	313.055	off	13264.9	1568.39	on
835	KDEGSYTLEEP	Syndecan 3	Tyrosine_specfic_kinase	Y361	5513.22	375.887	off	11204.1	1400.64	off
836	TPSAAYLWVGT	Gelsolin	Csk	Y603	5455.44	456.295	off	8799	586.875	off
837	FPDQAYANSQP	SIT	nd	Y188	8872.78	1313.03	off	9074.11	578.206	off
838	NegCtrl	Mixed peptides without STY	na		7605.56	439.187	off	9358.89	537.437	off
839	SptCtrl	Used for production/QC	na		6736.78	371.799	off	8599	460.019	off
840	PosCtrl	Mixed kinase substrate peptides	na		6520	591.239	off	8464	433.07	off
841	DKQVEYLDLDL	GAB1	Insulin_receptor;EGFR;HGFR	Y627	6453	402.57	off	11997.7	2141.45	off
842	KAGNLYDISED	NR2B	Fyn	Y1252	8958.22	999.721	off	10632.1	1868.12	off
843	AEPHTYEEPGR	EphA8	EphA8	Y616	7945.67	475.42	off	8584	600.718	off
844	FTNPVYATLYM	Low density lipoprotein receptor-related protein 1	v-Src	Y4507	9697.67	710.984	off	8187.44	505.94	off
845	EEDHTYEGLDI	CD79B	Lyn;Fyn	Y196	10775.2	670.719	on	13759.1	2332.17	on
846	TTEAIYEEIDA	TOM1 like 1	Fyn	Y460	12962	876.612	on	25191.3	7938.35	on
847	DGSREYVNVSQ	LAT	ZAP70	Y220	13820.2	1689.18	on	9584.89	665.063	off
848	KIGEGTYGVVY	CDC2	Tita: WEE/MYT PK161	T161	10225	752.284	off	9079.67	1080.44	off
849	DEYNVTPSPPG	Notch2	GSK3beta	T2074	8087.11	761.261	off	6262.22	515.503	off
850	RKKRYTVVGNP	LIM domain kinase 1	ROCK1	T505	7207.89	787.135	off	10228.6	1724.47	off
851	TDDEMTGYVAT	MAPK14	MAP2K3	T180	9074.22	1038.78	off	8091.56	692.457	off
852	VLDDQYVSSVG	Bone marrow kinase BMX	c-Src	Y566	11000.4	2005.56	off	10946.3	1905.67	off
853	RRKAATMRERR	Myogenic differentiation antigen 1	PKC	T115	7478.11	728.533	off	11155.9	966.059	on
854	QSRRSTQGVTL	Myosin phosphatase target subunit 1	Rho_kinase;DMPK;ILK	T696	7726.44	675.51	off	10897	678.92	on
855	CTHDLYMIMRE	FGF receptor 3	FGFR3	Y724	6276.67	614.851	off	12017.9	1525.43	on
856	EQRNVYKDYRQ	Dynamin 1	c-Src;v-Src	Y597	8457.44	1189.88	off	9753.56	1169.21	off
857	EKPRLSFADRA	Protein kinase C, theta	nd	S676	5644.11	329.266	off	8631.33	1384.36	off
858	NNTSSSPQPKK	p53	CDK2	S315	5415.56	309.182	off	6634.33	328.051	off
859	LAHNVSKDNRQ	Phosphatidylinositol 3 kinase, catalytic subunit, delta	Phosphatidylinositol_3_kinase,_catalytic_subunit,_delta	S1039 / S1063	5566.78	316.443	off	6979.33	590.728	off
860	LAVVGSPYWMA	Testis specific protein kinase 1	Testis_specific_protein_kinase_1	S220	7851.22	973.665	off	8806.67	420.5	off
861	VAARATLRRSN	Calcium sensing receptor	PKC	T888	8089.67	859.859	off	13552.3	1777.68	on
862	YQMALTPVVVT	Cyclin-dependent kinase 4	Discoidin_domain_receptor	T172	8538.44	953.641	off	10681.1	639.996	on
863	RPRGYTISDSA	Tuberin	AKT1	T1462	9029.78	1260.74	off	9511.67	582.275	off
864	PKGTGYIKTEL	STAT1	JAK1;JAK2;TYK2;EGFR;Lck	Y701	6677.22	443.782	off	8484.33	421.681	off
865	LRSEFSPSVDA	c-Mos	nd	S16	9703.33	1931.36	off	7901.56	839.031	off
866	QLGPPSPVKMP	Pituitary tumor-transforming protein 1	CDC2	S165	6033.67	341.626	off	8068.67	542.526	off
867	PGLRRSPIKKV	B-Myb	CDK2	S577	6925.22	493.665	off	11634.6	1492	off
868	QGISFSQPTCP	Cell cycle checkpoint kinase	ATR	S345	5770.67	356.776	off	9378.11	949.134	off
869	TRDHPSTANTV	Opioid receptor mu 1	nd	S377	7791.44	759.157	off	11922.6	757.363	on
870	DRSDISSTCAN	TGF beta receptor, type II	nd	S228	9550.44	1446.81	off	13262.7	1315.74	on
871	RSGAMSPMSWN	FADD	FIST3_70-kDa_kinase	S194	6813.56	422.99	off	19434.7	5855.39	off
872	FSEHRTQVSLK	Cell cycle checkpoint kinase II	CHK2	T432	5891.44	268.047	off	14523.6	2524.94	on
873	SEGSSSGRARE	Androgen receptor	AKT1	S208	8033.78	845.404	off	7423.11	478.161	off
874	GFFSSSESGAP	Clathrin light polypeptide B	CK2	S11	6937.78	314.14	off	9228.78	424.02	off
875	STQTPSPPCQA	BCL2-interacting protein BIM	JNK1	S118	8276.78	340.142	off	9591.67	859.941	off
876	DGRGDSVVYGL	Secreted phosphoprotein 1	Phosphotyrosyl_protein_phosphatase	S148	9088.11	633.732	off	16819.3	2529.73	on
877	RPRRRSSCVSL	Cyclic GMP inhibited phosphodiesterase B	AKT1	S295	15579.9	2445.11	on	25143.3	5688.54	on
878	AGDLESPLSEE	PPAR	MAPK	S21	13419.8	985.388	on	19277.6	2289.77	on
879	RSRSGSIVELI	Huntingtin	AKT	S421	10966.3	545.791	on	19063.1	2884.74	on
880	RAREGSFESRY	Phospholipase C, gamma1	PKCmu	S1248	9243.33	633.976	off	19760.2	4067.38	on
881	GEKRASSPFRR	Nucleolar phosphoprotein p130	PKA	S623	9774.44	915.266	off	16119.6	3611.65	on
882	SKRRNSEFEIF	Tryptophan hydroxylase	PRKA1	S58	8697.56	706.119	off	22378	5823.31	on
883	ESRSGSNRRER	Wiskott-Aldrich syndrome protein interacting protein	PKCtheta	S488	9620.44	1273.87	off	12892	554.647	on
884	HSLPLSPASTR	NFKB1	GSK3beta	S907	7801	792.099	off	16243.9	1361.24	on
885	RDRSSSAPNVH	B-Raf	AKT;SGK	S364	9533.33	1185.24	off	16290.8	1831.96	on
886	RLLGHSPVLRN	CDC 25B	CDC2	S146	11282.6	1905.36	off	17317.7	1686.42	on
887	NQSLLSPLVLE	Keratin 8	p38_kinase;JNK;p42_kinase	S74	8998.89	1020.92	off	14961.1	1386.88	on
888	ERMNCSPTSQI	AKT3	Pyruvate_dehydrogenase_kinase,_isoenzyme_1	S120	8102.56	782.485	off	12134.2	745.085	on
889	KSKKYSDVEVP	Adducin 1	PKA	S408	6577.56	401.907	off	8461.33	608.662	off
890	VVRRLSTQFTA	Perilipin	PKA	S81	5930.78	311.168	off	19800.3	4581.49	on
891	SPPRSSLRRSS	Transcription elongation factor A- like1	PKC;GSK3	S37	5863.78	306.56	off	26515.1	7343.55	on
892	SGDDVSEQDVP	TFIIA-alpha/beta like factor	CK2	S423	7018.44	537.43	off	14524.1	2052.41	on
893	QHRSSSSAPHH	Calcium channel voltage dependent beta 2 subunit	DNA-dependent_protein_kinase_catalytic_subunit	S478	6272.56	587.964	off	11647.1	715.013	on
894	KKPKKKSCLLL	Ras related protein 1A	PKA	S180	7541.89	485.121	off	12008.7	1250.71	on
895	GGRGGSRARNL	Heterogeneous nuclear ribonucleoprotein K	PKCdelta	S302	6507.89	564.578	off	14814.1	2734.92	on
896	PTAPLSPMSPP	Connexin 43	ERK1	S279	7982.11	974.568	off	8077.89	718.706	off
897	QVKALYDFLPR	Protein tyrosine kinase TXK	Protein_tyrosine_kinase_TXK	Y91	13396	3733.53	off	12276.1	2499.27	off
898	ADENYYKAQTH	SYK	SYK	Y526	15119.7	3771.58	off	6976.22	323.945	off
899	GTDLEYLKKVR	O-linked N-acetylglucosamine transferase	Tyrosine_kinase	T989	8131.11	610.589	off	9861.44	1191.76	off
900	SSGEWYQNFQP	CD6	nd	Y629	6065.67	427.103	off	7884.78	343.745	off
901	DADENYFINEE	Phosphatidylinositol 3-kinase, regulatory gamma subunit	nd	Y341	10780.7	1970.26	off	6603.56	322.316	off
902	NegCtrl	Mixed peptides without STY	na		6426.67	331.79	off	6053.44	398.647	off
903	SptCtrl	Used for production/QC	na		6920.33	398.223	off	6852.11	361.904	off
904	PosCtrl	Mixed kinase substrate peptides	na		6129.78	329.452	off	8364	474.222	off
905	DIDGQYAMTRA	Beta-catenin	pp60-src	Y86	9500	1356.65	off	6165.78	171.159	off
906	IPSVPYAPFAA	Guanine nucleotide releasing factor 2	Hck	Y522	8851.56	631.274	off	5755.78	244.632	off
907	RQGKDYVGAIP	VEGF receptor 2	VEGF_receptor_2	Y951	13384.3	1953.68	on	5998.22	227.4	off
908	PYRSPPPYVPP	Dystrophin associated glycoprotein 1	c-Src	Y892	10957.8	681.054	on	8107.78	839.195	off
909	LTTGVYVKMPP	CD152	JAK2,_Protein_tyrosine_kinase_TXK	Y201	12582.8	858.16	on	10171.1	1851.8	off
910	SSDDDYDDVDI	HPK1	SYK	Y381	11992.3	916.718	on	7372.89	707.282	off
911	NSKRDYTGCST	PZR	SHP2	Y200	13965.6	1200.01	on	5936.89	273.605	off
912	DKSSAHSY	Peripherin	nd	Y470	15034.7	2196.7	on	6307.22	320.038	off
913	NYIPETPPPGY	SMAD2	ERK	T220	11628.7	1028.51	on	6270.33	194.891	off
914	APAAPTPAAPA	p53	JNK1	T81	10604.8	816.888	off	5372.67	204.655	off
915	PNSSKTYGIKW	Calpain, large polypeptide L1	nd	S360	9560.78	739.072	off	8164.11	1233.37	off
916	IGDELYLEPLE	RAD9	ABL	Y28	9424.56	904.528	off	11283.3	2462.28	off
917	IEQWFTEDPGP	p53	ERK2	T55	11048	1457.55	off	7159.78	267.914	off
918	PSEVPTPKRPR	High mobility group AT-hook 1	CDC2_kinase	T52	8015.56	516.597	off	7154	370.387	off
919	PSGLLTPPQSG	Cyclin E1	nd	T395	7710.44	582.645	off	5687.89	477.544	off
920	GKRHRYRVLSS	Antisense ERCC1	PKA	Y80	9663.22	820.016	off	10478.6	2130.74	off
921	SYSHHSGLEYA	Caveolin 2	c-Src	Y19	8859.56	900.461	off	8855.22	1098.21	off
922	APAYLSSPLAL	IKK Gamma	IKKbeta	S376	9773.89	1803.43	off	7412.67	657.133	off
923	AWTADSGEGDF	Fibrinogen, alpha chain	nd	S22	6168.56	372.997	off	7210.22	503.399	off
924	ESLDQSMEEEE	CTD phosphatase, subunit 1	CK2	S575	6320.33	542.002	off	6955.44	158.811	off
925	SVSVETQGDDW	Hematopoietic cell specific LYN substrate 1	CK2alpha_1	T16	8760.89	1052	off	9767.22	1452.12	off
926	CRIGGSRRERS	EP4 receptor	PKC	S354	11395.9	2045.65	off	11919.1	2520.76	off
927	ALVRGTPVRGA	Sam68	CDC2	T317	8802.11	680.205	off	8071.11	572.609	off
928	MRGILYAAPQL	CD19	Lyn_kinase	Y409	6774.56	564.373	off	8688.89	868.775	off
929	CSSLSSLSSAE	APC	CK1epsilon	S1279	11357	1722.81	off	10034.4	921.224	off
930	SQKYMSFTDKS	PAK1	PAK1	S144	8249.33	670.478	off	9404.44	899.545	off
931	PTRKISASEFD	Phosphodiesterase 5A	cGMP_dependent_protein_kinase	S102	9266	398.016	off	8128.33	350.722	off
932	IIRQPSEEEII	PEA15	Akt;CaMKII	S116	13100.9	2762.92	off	8497.33	470.288	off
933	RCRLLSDCANV	Crystallin beta A2	nd	S31	7248.67	491.171	off	9590.78	1061.39	off
934	ALSTDSIERLP	Pyruvate dehydrogenase kinase, isoenzyme 1	Pyruvate_dehydrogenase_kinase,_isoenzyme_1	S393	16167.2	4537.91	off	7515.22	273.262	off
935	GALSNSESIPT	AMSH	Bone_morphogenetic_protein_receptor,_type_IB	S245	9733.22	1447.17	off	7046.89	503.502	off
936	IFRRPSLPCIS	Cyclic GMP inhibited phosphodiesterase B	PKA	S318	7722.44	336.286	off	9313.11	829.583	off
937	LQEVLSSDENG	CHOP	MAPK14	S79	7346.56	503.479	off	8703.22	711.049	off
938	KTVNESASLRE	Insulin receptor	Protein_kinase_C_alpha	S1064	9065.89	449.661	off	7984	460.12	off
939	VSRSTSFRGGM	Keratin 18	CAMK;Ribosomal_protein_S6_kinase_alpha3;PKCepsilon	S52	10308.4	1038.79	off	17051.8	4488.34	off
940	IVPGKSPTRKK	RAP1 GTPase activating protein 1	CDC2	S484	17807.4	2125.01	on	11287.8	1733.5	off
941	HSIYSSDEDDE	c-Myb	ERK2	S532	23693.8	4769.67	on	10170.9	1366.86	off
942	KSEPISPPRDR	Myocyte specific enhancer factor 2A	CDK5	S408	17099.4	1308.39	on	8057.67	253.728	off
943	APERASSVYTR	CCR5	GRK	S336	19968.1	3476.71	on	14665.7	3353.73	off
944	RPPTLSPIPHI	Retinoblastoma 1	Cyclin_D1;Cdk4	S780	21263.9	4507.62	on	11794.6	1762.41	off
945	RKGYRSQRGHS	Vitronectin	PKC	S381	10939.6	597.699	on	17900.9	4391.23	on
946	EKRKNSILNPI	CFTR	PKC	S686	10151.8	664.294	off	13785	2693.84	off
947	RDRHLSFSGSG	CD44	PKC	S291	17085.6	3770.44	on	11685.9	1772.96	off
948	SMPAFSPGPGI	Sterol regulatory element binding transcription factor1	Sterol_regulatory_element_binding_transcription_factor1	S117	14015	2550.1	off	7563.44	319.194	off
949	RERKSSAPSHS	GAB2	AKT1	S159	9396.11	704.353	off	8363.33	355.163	off
950	LEPQKSLGDEG	Phospholipase C, beta 3	CaMKII	S537	8920.67	396.919	off	8047.56	357.075	off
951	VSEDNSEDEIS	Acetyl-CoA carboxylase alpha	CK2	S29;S66	17879.9	4794.51	off	11477.8	1419.48	off
952	DSMANSFVGTR	MEK1	p74RAF-1	S222	13481.2	2552.72	off	10050.9	663.495	on
953	DIQQLSSEEND	Asialoglycoprotein receptor 2	PKC	S12	13060.6	2455.87	off	9881.44	925.355	off
954	MQRKLSVALAF	ATP-binding cassette, subfamily A, member 1	PKA	S1042	7213.67	371.486	off	9727.44	851.176	off
955	AKKTLSEVERD	Sperm associated antigen 1	PKC	S317	6941.67	483.766	off	7514.44	425.749	off
956	KERWGSNELPA	Sarcoplasmic/endoplasmic reticulum calcium ATPase 2	CAMKII	S38	6849	438.988	off	7004.22	347.54	off
957	HLRSESQRQRR	Guanine nucleotide binding protein, alpha Z polypeptide	PKC	S27	7525	475.992	off	10187.3	1396.4	off
958	DDGRVSYPLCF	Glia maturation factor beta	PKC	S72	8822.89	301.872	off	17232.7	4686.41	off
959	ASVPPSPSLSR	Glycogen synthase 1	GSK3beta	S645	11326.1	1032.6	on	10787.6	1256.68	off
960	KNKPRSPVVEL	Beta-adrenergic receptor kinase1	MAPkinase	S670	8858.56	438.492	off	8306.33	227.096	off
961	AENPEYLGLDV	ErbB2	ERBB2;EGFR	Y1248	8652.89	501.525	off	9341.89	729.174	off
962	FIGEHYVHVNA	Hepatocyte growth factor receptor	HGFR	Y1349	17983.1	3952.08	on	8846	485.77	off
963	SETDDYAEIID	FAK	FAK	Y397	12556.6	1677.69	off	9526.89	920.752	off
964	VDSGVYAVPPP	p130CAS	nd	Y410	7476.11	567.716	off	7318.89	279.923	off
965	SSTHYYLLPER	ACK	nd	Y858	8463.56	439.465	off	11004.9	1676.35	off
966	NegCtrl	Mixed peptides without STY	na		8043.33	392.821	off	7699.11	351.55	off
967	SptCtrl	Used for production/QC	na		7090.22	493.302	off	8230.67	312.339	off
968	PosCtrl	Mixed kinase substrate peptides	na		6980.22	473.385	off	8817.89	639.44	off
969	EANSHYGHNDD	CD31	Lck;Csk	Y663	15260.6	3368.25	off	6743.89	299.136	off
970	IEDNEYTAREG	Lck	nd	Y411	19997.9	4613.62	on	6872.11	301.637	off
971	SEMTGYVVTRW	MAPK12	MAP2K3	Y185	13050.3	702.03	on	9374	1135.05	off
972	SSGADYPDELQ	Trypsin 1	nd	Y154	17807.1	1697.71	on	7858.22	409.426	off
973	SAEPQYQPGDQ	Fgr	Csk	Y523	16842	1425.54	on	7296.22	333.121	off
974	AFPVSYSSSGA	Ret	Ret	Y687	18129.3	2058.37	on	7414.22	382.322	off
975	ENFDDYMKEVG	Fatty acid binding protein 4	Tyrosyl_kinase	Y20	15066	1471.95	on	9031.56	730.042	off
976	YYEGYYAAGPG	LPP	nd	Y301	12653.8	627.245	on	7954.22	283.335	off
977	YLTQETNKVET	Parathyroid hormone related protein	CDK2	T108	18509.3	3430.1	on	6363.67	254.048	off
978	DVPLLTPSSKE	C ets 1 protein	HGF	T38	16073.3	2540.91	on	6834.78	222.919	off
979	ASKMDTCSSNL	Protease activated receptor 1	nd	T410	13959.2	1999.68	on	7121.33	178.856	off
980	MFPRNYVTPVN	Grb2	EGFR;Bcr/Abl	Y209	8716.78	589.542	off	10049.7	1348.3	off
981	RKRRPTSGLHP	BRCA1	AKT1	S509	8879.56	610.352	off	8544.56	513.856	off
982	LRGSATRALPP	Casein kinase 1, epsilon	CK1epsilon	S368	8144.22	421.92	off	9321.78	771.377	off
983	VYPTKTFPNLY	Ectonucleotide pyrophosphatase /phosphodiesterase 2	nd	T210	9794.78	793.054	off	10158.8	1053.25	off
984	TDRSPYEKVSA	Mucin 1 transmembrane	EGFR	Y1229	10219.7	737.415	off	7632.33	249.565	off
985	DHYRYSDTTDS	PTEN	AKT1	S380	8573.22	301.14	off	9040.89	957.519	off
986	LDSAQSPGPSW	CDX2	MAPkinase	S60	8516.67	479.724	off	7614.22	330.541	off
987	KEEKGSPLNAA	PTPN1	CK2	S352	7028.22	402.879	off	6675.89	272.044	off
988	HTGFLTEYVAT	ERK2	ERK2	T185	12327.4	2536.29	off	8498.44	596.624	off
989	GTLFSTTPGGT	Eukaryotic translation initiation factor 4E binding protein 1	MAPkinase	T45	10067.2	1008.08	off	7804.89	273.576	off
990	PDVPRTPVGKF	CDC25C	Polo_like_kinase	S198	17984.2	4516.03	off	9890	780.08	off
991	SQPGHTPHTAA	Bcl 2	nd	T56	11956.7	1283.33	on	8869	430.773	off
992	EDEESYDTESE	I-Kappa-B-alpha	CK2	S288	21595.1	6392.77	off	14523.9	3325.03	off
993	QFITNSEEVRL	MAD2 mitotic arrest deficient-like 1	nd	S178	25825	9162.58	off	9194.11	820.924	off
994	GQVIMSIRTKL	Ribosomal protein L10	Ribosomal_protein_L10	S137	16769.9	3992.41	off	12021.3	2579.43	off
995	KFDTNSHNDDA	Growth hormone 1	nd	S176	9937.11	923.094	off	7027.44	268.441	off
996	TTAAHSLVGTP	Serine/threonine protein kinase Nek6	Nek9	S206	17916.9	5380.54	off	7019	376.46	off
997	LCQAFSDVILA	Cyclin B1	Polo_like_kinase	S147	8363.11	410.707	off	9993.33	868.298	off
998	SFGEPSYPEVF	Presenilin 2	CK2	S335	18526.8	5527.39	off	13964.1	2383.62	on
999	MARGSVSDEEM	Lymphocyte cytosolic protein 1	PKA	S5	12021.2	2587.35	off	10411.3	662.907	on
1000	LSSSESPQRDP	Cell division autoantigen 1	CDK2	S20	7442.89	421.296	off	8186.78	464.123	off
1001	LRQLRSPRRAQ	Ras associated protein Rab4	CDC2	S204	8358.44	395.115	off	9753.89	878.219	off
1002	PLNSVSPSPLM	Estrogen receptor, alpha	MAT1	S104	19956.6	4908.48	on	7718.44	354.266	off
1003	KQFLISPPASP	Down syndrome critical region protein 1	MAPkinase	S112	27537.3	7588.57	on	8072.11	387.409	off
1004	SVVSERISSV	5-hydroxytryptamine receptor 2C	nd	S456	13410.3	790.062	on	8214.78	317.579	off
1005	GSDSDSEVDKK	PC4	CK2alpha_1	S19	12494.8	679.964	on	9317.56	362.803	on
1006	NASASSLKKKQ	Fascin 1	PKC	S38	11618.2	730.25	on	10262.1	465.741	on
1007	RKRHNSISEAK	Phospholipase C, beta 3	PKG	S1105	16675.7	3101.17	on	13908.4	1638.69	on
1008	ENSPKSPKVTG	Centromeric protein E	nd	S2570	9883.44	853.022	off	9570.67	669.971	off
1009	TLPRNSGAGAS	Glutamate receptor ionotropic, AMPA 1	CAMKII	S863	13932.3	1807.71	on	9024	452.668	off
1010	RSYVSSGEMMV	Glial fibrillary acidic protein	PKC;RHO_kinase;CAMKII	S17	12300.1	1323.61	on	10041.4	1013.88	off
1011	QVSSLSESEES	Activating transcription factor 1	CK2	S36	10326.1	934.11	off	8241.67	454.167	off
1012	TDGNRSSHSRL	BH3 interacting domain death agonist	CK1;CK2	S65	8327.11	689.427	off	13314.3	2522.03	off
1013	SRVTFSEDDEI	NIPP1	CK2	S204	10165.4	1313.98	off	14106	2477.37	on
1014	SSQRVSSYRRT	Desmin	Aurora_kinase_B	S12	8583.56	668.651	off	19558.6	4580.47	on
1015	RAHGLSLIPST	Microphthalmia associated transcription factor	GSK3beta	S399	11960.6	2148.61	off	13835.7	1660.45	on
1016	LSGRGSNYGSL	NPRA	nd	S538	8118.22	358.327	off	20706.1	5772.95	on
1017	RFYPESSYKST	Occludin	PKC	S340	16297.4	4424.98	off	15889.4	3720.66	off
1018	LPRASSLNENV	PPP1R9B	PKA	S100	8613	682.959	off	8910.89	287.333	off
1019	YETFKSIMKKS	NFKB3	PKCzeta	S298	10938.6	2006.2	off	12274.7	2153.57	off
1020	ISPPASPPVGW	Down syndrome critical region protein 1	GSK3	S108	7615	572.659	off	8291.89	389.714	off
1021	REKKFSTKSDV	Csk	PKA	S364	8550.22	576.65	off	9069.78	373.297	off
1022	PSRSYSERDFE	Solute carrier family anion exchange, member 3	PKCepsilon	S67	13892.8	2775.54	off	15394.4	3028.3	on
1023	PVAPLSPARLQ	ELK3	MAPK14;EphB2	S363	10991.6	1144.48	off	11519.8	1040.34	on
1024	ARVLGSEGEEE	LIG1	CK2alpha1	S66	8120.78	429.318	off	7743	337.141	off
